# Supplementary material for: Genome Wild Analysis and Molecular Understanding of the Aquaporin Diversity in Olive Trees (Olea Europaea L.)
Source: Int J Mol Sci. 2020 Jun 11;21(11):4183. doi: 10.3390/ijms21114183 (PMC7312470; doi:10.3390/ijms21114183)
Supplement: Supplementary file 1 [file ijms-21-04183-s001.zip]

Archive with 31 entries (28 files):
- ijms-821530_Supplementary_files/
- ijms-821530_Supplementary_files/.DS_Store
- __MACOSX/
- __MACOSX/ijms-821530_Supplementary_files/
- __MACOSX/ijms-821530_Supplementary_files/._.DS_Store
- ijms-821530_Supplementary_files/Figure S1_Faize_OeuMIP_sequences.pdf
- __MACOSX/ijms-821530_Supplementary_files/._Figure S1_Faize_OeuMIP_sequences.pdf
- ijms-821530_Supplementary_files/Figure S2_Faize_OleurAQP_sequences.pdf
- __MACOSX/ijms-821530_Supplementary_files/._Figure S2_Faize_OleurAQP_sequences.pdf
- ijms-821530_Supplementary_files/Figure S3_Faize_FraexAQP_protein_sequences.pdf
- __MACOSX/ijms-821530_Supplementary_files/._Figure S3_Faize_FraexAQP_protein_sequences.pdf
- ijms-821530_Supplementary_files/Figure S4_Faize_MIP_Phylogeny.pdf
- __MACOSX/ijms-821530_Supplementary_files/._Figure S4_Faize_MIP_Phylogeny.pdf
- ijms-821530_Supplementary_files/Figure S5_Faize_OeuMIP_protein_Alignment.pdf
- __MACOSX/ijms-821530_Supplementary_files/._Figure S5_Faize_OeuMIP_protein_Alignment.pdf
- ijms-821530_Supplementary_files/Figure S6_Faize_OeuAQP_protein Motifs.pdf
- __MACOSX/ijms-821530_Supplementary_files/._Figure S6_Faize_OeuAQP_protein Motifs.pdf
- ijms-821530_Supplementary_files/Figure S7_Faize_OeuOleurAQP_Compil.pdf
- __MACOSX/ijms-821530_Supplementary_files/._Figure S7_Faize_OeuOleurAQP_Compil.pdf
- ijms-821530_Supplementary_files/Figure S8_Faize_OeuAQP protein SDPs.pdf
- __MACOSX/ijms-821530_Supplementary_files/._Figure S8_Faize_OeuAQP protein SDPs.pdf
- ijms-821530_Supplementary_files/Table S1_Faize_OeuAQP_compilation.pdf
- __MACOSX/ijms-821530_Supplementary_files/._Table S1_Faize_OeuAQP_compilation.pdf
- ijms-821530_Supplementary_files/Table S2_Faize_OeuAQP_OleurAQP.pdf
- __MACOSX/ijms-821530_Supplementary_files/._Table S2_Faize_OeuAQP_OleurAQP.pdf
- ijms-821530_Supplementary_files/Table S3_Faize_matrice_similarity.pdf
- __MACOSX/ijms-821530_Supplementary_files/._Table S3_Faize_matrice_similarity.pdf
- ijms-821530_Supplementary_files/Table S4_Faize_OleurAQP_RNAseq.pdf
- __MACOSX/ijms-821530_Supplementary_files/._Table S4_Faize_OleurAQP_RNAseq.pdf
- ijms-821530_Supplementary_files/Table S5_Faize_RNAseq_raw_data.xlsx
- __MACOSX/ijms-821530_Supplementary_files/._Table S5_Faize_RNAseq_raw_data.xlsx
