# Supplementary material for: Genome Wild Analysis and Molecular Understanding of the Aquaporin Diversity in Olive Trees (Olea Europaea L.)
Source: Int J Mol Sci. 2020 Jun 11;21(11):4183. doi: 10.3390/ijms21114183 (PMC7312470; doi:10.3390/ijms21114183)
Supplement: Supplementary file 1 [file ijms-21-04183-s001.zip › ijms-821530_Supplementary_files/Table S5_Faize_RNAseq_raw_data.xlsx]

## Sheet: Tissue-organs
Name	Fruit - linear total RPKM	F1_S15_L002_R1_001 - linear total RPKM	F1_S15_L002_R2_001 - linear total RPKM	F1_S15_L003_R1_001 - linear total RPKM	F1_S15_L003_R2_001 - linear total RPKM	F2_S16_L002_R1_001 - linear total RPKM	F2_S16_L002_R2_001 - linear total RPKM	F2_S16_L003_R1_001 - linear total RPKM	F2_S16_L003_R2_001 - linear total RPKM	Flower - linear total RPKM	Flor1_S19_L002_R1_001 - linear total RPKM	Flor1_S19_L002_R2_001 - linear total RPKM	Flor1_S19_L003_R1_001 - linear total RPKM	Flor1_S19_L003_R2_001 - linear total RPKM	Flor2_S20_L002_R1_001 - linear total RPKM	Flor2_S20_L002_R2_001 - linear total RPKM	Flor2_S20_L003_R1_001 - linear total RPKM	Flor2_S20_L003_R2_001 - linear total RPKM	Leaf - linear total RPKM	H1_S9_L002_R1_001 - linear total RPKM	H1_S9_L002_R2_001 - linear total RPKM	H1_S9_L003_R1_001 - linear total RPKM	H1_S9_L003_R2_001 - linear total RPKM	H2_S10_L002_R1_001 - linear total RPKM	H2_S10_L002_R2_001 - linear total RPKM	H2_S10_L003_R1_001 - linear total RPKM	H2_S10_L003_R2_001 - linear total RPKM	Meristem - linear total RPKM	M1_S17_L002_R1_001 - linear total RPKM	M1_S17_L002_R2_001 - linear total RPKM	M1_S17_L003_R1_001 - linear total RPKM	M1_S17_L003_R2_001 - linear total RPKM	M2_S18_L002_R1_001 - linear total RPKM	M2_S18_L002_R2_001 - linear total RPKM	M2_S18_L003_R1_001 - linear total RPKM	M2_S18_L003_R2_001 - linear total RPKM	Root - linear total RPKM	R1_S11_L002_R1_001 - linear total RPKM	R1_S11_L002_R2_001 - linear total RPKM	R1_S11_L003_R1_001 - linear total RPKM	R1_S11_L003_R2_001 - linear total RPKM	R2_S12_L002_R1_001 - linear total RPKM	R2_S12_L002_R2_001 - linear total RPKM	R2_S12_L003_R1_001 - linear total RPKM	R2_S12_L003_R2_001 - linear total RPKM	Stem - linear total RPKM	T1_S13_L002_R1_001 - linear total RPKM	T1_S13_L002_R2_001 - linear total RPKM	T1_S13_L003_R1_001 - linear total RPKM
Oleur061Scf0038g03004.1	0.107	0.084	0.088	0.113	0.029	0.253	0.264	0.102	0.105	0.012	0	0.18	0	0	0.029	0.06	0.117	0.12	4.263	2.914	3.46	3.899	3.901	5.315	4.971	4.751	5.671	1.245	1.85	2.094	1.892	1.8	0.431	0.796	1.536	0.829	0.005	0.032	0.033	0	0	0	0	0.153	0.084	0.026	0.152	0.236	0.115
Oleur061Scf0098g04035.1	5.508	5.525	5.335	6.745	5.396	5.343	5.193	6.009	4.739	13.189	15.586	14.248	12.712	12.869	14.813	11.96	12.35	11.515	0.157	0.248	0.254	0.084	0.22	0.083	0.174	0.251	0.087	0.205	0.633	0.379	0.456	0.661	0.267	0	0.539	0.66	34.5	58.179	50.284	54.615	42.926	26.787	18.321	26.211	22.747	4.778	4.592	4.291	4.373
Oleur061Scf0101g01002.1	0	0	0	0	0	0	0	0	0	1.517	1.592	1.122	1.827	1.792	1.732	1.424	1.24	1.572	0.013	0.135	0.208	0	0	0.068	0	0.069	0.071	0.013	0	0.078	0.149	0.155	0	0	0.074	0.077	0.709	0.635	1.062	0.882	1.061	0.567	0.634	0.666	0.42	0.056	0.284	0.294	0.287
Oleur061Scf0101g01021.1	0	0	0	0	0	0	0	0	0	0.659	0.82	0.582	0.77	0.516	0.922	0.608	0.446	0.753	0.335	0.49	0.525	0.663	0.543	0.297	0.311	0.134	0.139	0.247	0.186	0.094	0.626	0.276	0.143	0.237	0.36	0.378	0.208	1.241	1.397	0.698	0.952	0.339	0	0.187	0.103	1.758	1.641	2.845	2.419
Oleur061Scf0106g06001.1	82.884	88.838	84.773	84.347	82.179	81.015	78.636	82.636	81.044	44.452	43.734	42.296	46.548	44.56	47.244	44.531	43.211	43.71	111.681	127.675	123.903	125.871	119.446	99.851	96.098	106.522	99.549	93.464	88.669	87.529	88.621	86.79	102.066	96.671	102.16	96.778	14.319	16.459	15.206	16.436	15.825	12.486	12.501	13.88	12.526	127.313	124.145	122.459	119.059
Oleur061Scf0106g06008.1	0	0	0	0	0	0	0	0	0	0	0	0	0	0	0	0	0	0	0	0	0	0	0	0	0	0	0	0	0	0	0	0	0	0	0	0	0	0	0	0	0	0	0	0	0	0.001	0	0	0
Oleur061Scf0147g01027.1	0	0	0	0	0	0	0	0	0	0.004	0	0	0	0.222	0.107	0.111	0	0	0.001	0	0	0	0.103	0	0	0	0	0	0	0	0	0	0	0	0	0	0	0	0	0	0	0	0	0	0	0	0	0	0
Oleur061Scf0156g01015.1	432.769	536.737	492.202	539.248	493.777	378.217	343.893	385.312	349.021	216.48	229.318	207.873	222.827	203.498	227.385	202.967	231.48	208.868	32.469	35.736	31.279	35.137	32.194	33.943	30.176	33.05	28.855	99.4	109.603	94.993	106.481	93.996	104.188	93.484	102.164	91.904	84.395	98.882	89.412	97.489	87.197	77.881	68.546	84.084	76.285	65.053	63.471	59.311	65.384
Oleur061Scf0176g00018.1	84.478	76.501	77.917	71.959	70.187	94.315	91.146	100.902	99.336	46.202	46.554	46.938	45.598	42.625	47.135	44.423	49.566	47.106	41.853	53.652	56	53.226	53.869	34.365	32.221	32.435	30.43	68.339	88.016	81.013	86.592	80.951	59.282	57.419	54.895	50.938	16.266	23.571	23.417	26.063	27.417	11.762	11.482	7.802	11.794	23.276	22.96	23.689	25.652
Oleur061Scf0180g12067.1	9.261	7.298	8.212	8.372	9.334	10.668	11.203	9.758	9.907	79.437	80.992	80.35	76.144	76.342	82.433	82.468	79.189	77.858	6.015	5.974	6.225	6.77	6.749	5.545	5.067	6.224	5.764	22.446	19.89	19.457	20.303	20.896	26.985	26.473	23.547	23.332	9.428	11.15	10.775	10.286	9.184	9.438	8.129	9.041	7.93	8.134	8.485	7.104	9.979
Oleur061Scf0186g06043.1	1.39	1.315	1.45	1.415	1.231	1.808	1.279	1.271	1.427	3.416	3.954	3.423	3.858	3.332	3.533	3.423	3.286	2.679	4.516	6.454	5.335	4.696	4.276	4.783	3.782	3.513	3.94	2.405	2.441	2.101	3.413	2.844	2.461	2.306	2.059	1.924	2.311	2.489	2.266	1.978	1.933	2.492	2.61	2.663	2.182	2.359	2.132	2.184	2.267
Oleur061Scf0238g01010.1	0	0	0	0	0	0	0	0	0	0	0	0	0	0	0	0	0	0	0	0	0	0	0	0	0	0	0	0	0	0	0	0	0	0	0	0	0	0	0	0	0	0	0	0	0	0	0	0	0
Oleur061Scf0243g01010.1	0	0	0	0	0	0	0	0	0	0.378	0.162	0.701	0.254	0.571	0.33	0.895	0.424	0.201	0.173	0.797	0.996	0.435	0.322	0.372	0.389	0	0.11	0.122	0.165	0.331	0.513	0.64	0.225	0.225	0.114	0	0.093	0.373	0.702	0.883	1.148	0.196	0.49	0	0	1.169	1.691	1.311	1.945
Oleur061Scf0258g01032.1	0	0	0	0	0	0	0	0	0	0.01	0	0	0.213	0	0.202	0	0.198	0.179	0	0	0	0	0	0	0	0	0	0	0	0	0	0	0	0	0	0	0.002	0	0	0.158	0.161	0	0	0	0	0	0	0	0
Oleur061Scf0259g06030.1	3.436	4.025	3.746	2.785	3.167	3.136	2.952	4.122	3.827	1.178	1.029	0.945	1.212	1.179	1.253	1.361	1.324	1.182	0.949	0.909	0.712	1.081	1.149	1.287	1.347	0.704	0.672	2.471	2.104	1.958	2.771	2.93	3.048	2.75	2.322	2.134	4.463	5.076	4.968	4.431	4.188	4.028	4.171	4.734	4.229	1.522	1.345	1.277	1.131
Oleur061Scf0296g01014.1	0	0	0	0	0	0	0	0	0	0	0	0	0	0	0	0	0	0	0	0	0	0	0	0	0	0	0	0	0	0	0	0	0	0	0	0	0	0	0	0	0	0	0	0	0	0	0	0	0
Oleur061Scf0342g12031.1	3.582	3.649	2.852	3.586	3.9	3.373	3.694	3.961	3.771	59.777	57.484	54.896	61.562	55.771	65.611	60.467	61.657	61.515	9.054	8.643	8.607	10.933	10.065	8.799	7.5	9.771	8.554	1.903	1.738	1.83	2.341	2.846	1.333	1.323	2.615	1.763	4.41	4.541	3.613	5.307	4.988	3.006	3.05	6.14	5.852	3.681	3.208	2.491	5.006
Oleur061Scf0386g00009.1	0.001	0	0	0.034	0.036	0	0	0	0	0.001	0	0	0.036	0	0	0	0	0	0	0	0	0	0	0	0	0	0	0	0	0	0	0	0	0	0	0	0	0	0	0	0	0	0	0	0	0	0	0	0
Oleur061Scf0410g01025.1	67.448	73.967	84.511	71.439	79.813	56.72	62.312	55.967	60.754	149.552	146.925	161.789	139.348	152.475	136.228	154.018	146.133	161.591	9.671	7.609	8.693	7.59	8.351	11.199	11.687	11.369	12.261	18.102	19.535	21.982	18.113	19.992	15.426	16.562	16.722	17.359	106.283	104.73	125.145	109.112	121.261	92.596	105.079	96.197	100.314	68.39	56.646	63.313	57.997
Oleur061Scf0417g02009.1	0	0	0	0	0	0	0	0	0	0	0	0	0	0	0	0	0	0	0	0	0	0	0	0	0	0	0	0	0	0	0	0	0	0	0	0	1.329	0.949	0.968	0.811	0.826	2.197	2.627	1.878	1.456	0	0	0	0
Oleur061Scf0430g00024.1	0	0	0	0	0	0	0	0	0	0.114	0.374	0.29	0.095	0	0.28	0.388	0.283	0.194	0	0	0	0	0	0	0	0	0	0.002	0	0	0.097	0.1	0	0	0	0	0.001	0	0	0.104	0	0	0	0	0	0	0	0	0
Oleur061Scf0451g01009.1	0.182	0.194	0.203	0.147	0.254	0.219	0.182	0.221	0.091	44.512	44.135	43.839	44.366	45.891	45.655	43.662	43.401	45.22	1.938	1.883	1.929	1.856	1.542	2.125	1.978	2.097	2.171	8.003	7.979	8.516	7.372	7.848	8.206	8.34	7.516	8.323	6.163	4.801	5.341	5.909	6.016	7.49	6.612	7.015	6.573	4.678	3.899	3.63	4.832
Oleur061Scf0466g03012.1	1084.25	1020.83	951.588	1012.06	942.538	1237.44	1155.86	1245.18	1157.32	9.664	9.666	8.93	10.478	9.706	9.594	9.227	10.206	9.592	57.096	62.709	59.645	67.973	64.331	51.93	50.218	53.381	49.607	1.646	2.77	2.732	2.918	2.462	1.081	1.014	0.963	0.939	3.684	1.792	1.64	2.145	2.064	7.007	6.223	8.191	7.3	18.399	18.17	17.041	19.716
Oleur061Scf0505g01006.1	0.003	0.031	0	0	0	0.11	0	0	0.057	0	0	0	0	0	0	0	0	0	0.001	0	0	0	0	0	0	0.03	0.031	0	0	0	0	0	0	0	0	0	0	0	0	0	0	0	0	0	0	0	0	0	0
Oleur061Scf0523g01011.1	1.437	1.616	1.721	1.3	1.949	1.33	0.956	1.222	1.658	0.471	1.017	0.828	0.766	0.681	0.212	0.351	0.224	0.331	1.062	2.499	2.077	2.165	1.446	0.498	0.721	0.577	0.481	0.033	0.122	0.127	0.082	0.085	0	0.032	0.03	0.032	33.265	26.238	24.448	23.811	22.283	46.39	41.093	51.089	45.228	5.398	5.019	4.095	5.665
Oleur061Scf0623g01004.1	0.022	0	0	0.422	0.225	0.083	0	0.282	0.268	0.687	0.288	0.542	0.761	1.454	0.777	0.767	0.436	1.11	0.603	0.692	1.128	0.499	0.346	0.581	0.7	0.47	0.674	0.867	0.736	1.407	0.769	1.224	0.495	1.209	0.465	1.18	0.435	0.657	0.315	0.199	0.481	0.912	0.622	0.242	0.467	0.084	0.436	0.693	0.199
Oleur061Scf0638g02004.1	0	0	0	0	0	0	0	0	0	0.001	0	0	0	0	0	0	0.111	0	0	0	0	0	0	0	0	0	0	0	0	0	0	0	0	0	0	0	0	0	0	0	0	0	0	0	0	0.002	0	0	0
Oleur061Scf0638g02012.1	15.457	16.344	13.067	16.066	13.19	18.104	14.742	18.748	14.387	21.301	22.679	19.563	22.304	18.699	21.455	19.15	25.804	21.607	47.911	63.247	51.788	65.058	51.296	45.754	34.898	44.319	35.891	50.354	56.421	45.428	53.352	42.462	54.656	50.282	54.476	47.544	1.412	1.828	1.344	1.63	1.671	1.47	1.231	1.382	0.946	49.317	56.038	43.687	48.458
Oleur061Scf0690g01039.1	0.027	0	0	0.034	0.07	0.121	0.125	0.183	0.188	0.123	0.159	0.182	0.308	0.208	0.454	0.336	0	0.391	0.009	0.032	0.133	0	0	0.065	0.068	0	0.034	0.003	0	0	0.071	0	0.07	0.074	0	0	0.828	0.634	0.781	0.31	0.412	1.32	1.403	1.521	1.243	0	0	0	0
Oleur061Scf0694g03006.1	0	0	0	0	0	0	0	0	0	0.027	0	0.081	0.04	0.04	0.469	0.243	0	0.081	0.002	0	0	0.074	0	0	0.039	0	0	0	0	0	0	0	0	0	0	0	0.001	0.043	0	0	0	0	0	0	0	0.003	0	0	0.039
Oleur061Scf0694g04001.1	0.001	0	0	0.034	0.036	0	0	0	0	0.001	0	0	0.036	0	0	0	0	0	0.001	0	0.051	0	0	0	0	0	0	0	0	0	0	0	0	0	0	0	0	0	0	0	0	0	0	0	0	0	0	0	0
Oleur061Scf0694g04008.1	0	0	0	0	0	0	0	0	0	0	0	0	0	0	0	0	0	0	0	0	0	0	0	0	0	0	0	0	0	0	0	0	0	0	0	0	0.001	0	0	0	0.084	0	0	0	0	0	0	0	0
Oleur061Scf0761g01005.1	0.388	0.346	0.271	0.436	0.361	0.468	0.731	0.315	0.324	0.223	0.09	0.278	0.362	0.277	0.179	0.185	0.271	0.278	0.348	0.335	0.086	0.339	0.257	0.42	0.352	0.594	0.966	0.754	0.55	1.151	0.832	0.765	0.811	1.054	0.455	0.669	0.567	0.786	0.202	0.992	0.404	0.702	0.523	0.707	0.65	0.437	0.263	0.546	0.355
Oleur061Scf0830g08007.1	0.001	0	0	0.121	0	0	0	0	0	0.011	0.498	0.346	0	0	0.124	0	0	0.258	0	0	0	0	0	0	0	0	0	0	0	0	0	0	0	0	0	0	0.013	0	0	0	0	0.163	0.364	0.328	0.723	0.002	0	0	0.123
Oleur061Scf0830g08009.1	0.002	0	0	0	0	0	0	0.184	0.189	0	0	0	0	0	0	0	0	0	0.124	0	0.201	0.396	0.401	0.196	0.206	0.298	0.308	0.175	0.107	0.451	0.578	0	0.421	0.671	1.063	0.223	0.056	0.115	0.118	0	0	0.273	0.153	0.825	0.911	0.226	0.616	0.425	0.417
Oleur061Scf0830g09001.1	0.009	0.139	0	0.093	0	0	0	0.211	0.26	0.007	0.77	0	0.435	0	1.28	0	0	0	0.004	0	0	0	0	0.09	0.141	0.091	0	0.017	0.429	0	0.724	0.307	1.577	0	0	0	0.008	0.158	0	0.106	0.162	0.188	0	0	0	0.015	0.282	0	0
Oleur061Scf0830g09012.1	0	0	0	0	0	0	0	0	0	0	0	0	0	0	0	0	0	0	0	0	0	0	0	0	0	0	0	0	0	0	0	0	0	0	0	0	0	0	0	0	0	0	0	0	0	0	0	0	0
Oleur061Scf0830g09023.1	0.002	0	0	0.129	0	0.115	0	0	0	0.001	0.132	0	0	0	0	0	0	0	0	0	0	0	0	0	0	0	0	0.001	0	0	0	0	0	0	0.134	0	0.001	0	0	0	0	0	0	0.174	0	0	0	0	0
Oleur061Scf0830g10010.1	0.016	0.046	0.096	0.046	0.048	0	0	0.042	0.043	0.036	0.048	0.049	0.048	0.049	0.143	0	0.048	0.148	0.054	0.312	0.137	0.045	0	0.089	0.187	0.054	0.093	0.301	0.293	0.255	0.098	0.255	0.432	0.285	0.581	0.509	0.18	0.052	0.108	0.422	0.161	0.187	0.139	0.313	0.346	0.171	0.093	0.145	0.189
Oleur061Scf0830g11020.1	0.328	0.525	0.274	0.265	0.091	0.395	0.411	0.479	0.492	0.448	0.454	0.281	0.641	0.281	0.543	0.563	0.822	0.281	0.028	0.17	0.087	0.086	0	0.085	0.178	0	0.089	0.075	0	0.097	0.094	0.194	0.274	0.485	0.092	0.097	0.015	0.099	0.102	0	0.102	0.237	0.132	0	0	0.039	0.267	0.184	0.18
Oleur061Scf0872g05024.1	10.103	10.532	11.276	12.777	11.398	8.754	8.889	9.381	8.599	2.907	2.62	2.623	2.486	2.518	3.418	3.418	3.384	3.001	1.773	1.845	2.204	2.509	3.063	1.404	1.211	1.512	1.213	0.02	0	0	0.164	0.17	0.12	0.032	0.03	0.032	56.713	52.98	53.281	53.515	52.74	59.999	60.232	60.141	61.802	8.162	8.655	9.29	9.613
Oleur061Scf0931g02045.1	0.354	0.665	0.323	0.473	0.08	1.039	0.146	0.665	0.297	44.484	44.235	45.312	43.321	43.469	46.729	46.692	41.875	44.464	4.182	3.419	3.576	4.317	4.241	4.277	4.643	4.313	4.883	15.984	15.139	15.877	14.872	14.076	17.507	16.334	16.86	17.559	10.803	12.603	14.033	11.994	12.727	9.251	9.658	8.033	9.577	4.942	6.073	7.33	5.559
Oleur061Scf0994g03003.1	129.23	114.437	111.176	117.736	112.115	144.998	144.411	150.711	146.772	33.665	36.441	34.136	32.371	32.54	32.566	32.326	33.448	35.755	24.882	29.249	30.415	32.031	34.731	21.084	19.081	19.709	18.726	42.354	52.312	45.451	54.229	48.84	37.799	33.741	38.719	33.298	19.78	26.886	24.007	26.432	23.25	15.834	14.352	17.799	14.602	21.181	23.126	21.763	20.682
Oleur061Scf1072g00019.1	2.726	2.29	2.437	5.056	3.698	3.033	2.866	2.114	1.588	24.767	26.185	20.948	28.619	24.335	28.218	22.38	28.472	20.611	4.224	5.647	4.724	4.389	4.327	4.467	3.672	3.514	3.468	3.181	3.48	2.735	4.004	1.584	3.941	3.196	4.069	3.388	4.064	3.794	3.415	4.367	3.02	6.597	4.057	4.385	3.711	4.677	4.804	4.491	5.265
Oleur061Scf1119g10041.1	115.309	115.294	106.239	107.166	101.007	120.928	119.755	130.108	125.108	82.577	88.204	79.714	84.775	77.518	85.308	77.23	87.435	81.233	17.605	18.588	18.472	18.735	16.514	18.443	15.928	18.195	16.252	11.241	12.095	11.653	11.664	10.976	10.828	9.875	11.49	11.502	283.212	322.471	307.811	310.935	299.573	268.483	256.936	265.6	244.333	103.907	91.302	85.227	92.397
Oleur061Scf1121g01006.1	0.228	0.209	0.219	0.211	0.212	0.142	0.147	0.382	0.442	0.103	0.288	0.477	0.219	0.224	0	0.225	0.109	0.168	0.023	0	0.104	0.051	0	0.051	0.16	0.154	0.053	0.081	0	0.116	0.142	0.116	0.069	0.487	0.275	0.231	0.137	0.059	0.061	0.12	0.245	0.071	0.237	0.214	0.315	0.128	0.106	0.11	0.054
Oleur061Scf1121g01015.1	0.001	0	0	0	0.435	0	0	0	0	0.001	0	0.663	0	0	0	0	0	0	0.005	0	0	0	0	0	0.201	0.446	0.3	0.013	0.104	0.435	0.915	0.436	0	0	0	0	0.004	0.112	0.115	0	0	0	0.149	0	0	0.006	0	0	0.402
Oleur061Scf1121g01024.1	0.027	0.691	0.361	0.116	0	0.821	0	0.105	0	0.006	0.358	0	0.362	0	0	0	0.496	0	0.01	0	0	0.339	0.343	0.112	0	0.113	0	0.156	0.577	0.592	0	0	1.64	1.149	1.686	1.508	0.006	0	0	0.132	0	1.403	0	0	0.52	0.007	0.703	0	0
Oleur061Scf1330g06004.1	0.122	0.489	0.104	0.384	0.123	0.139	0.085	0.05	0.034	521.531	503.411	502.745	510.127	512.626	533.964	528.475	544.075	538.637	68.256	57.07	57.71	53.68	52.775	83.435	84.942	84.097	84.712	161.516	142.948	149.719	143.057	146.179	177.621	180.397	178.19	181.244	370.18	337.221	335.238	333.141	332.558	417.222	408.037	410.995	402.38	600.888	541.3	549.128	549.327
Oleur061Scf1371g00022.1	0.001	0.035	0.036	0	0	0	0	0	0	141.737	136.551	151.777	127.401	151.516	143.273	155.462	131.509	138.994	0.001	0	0	0	0	0.068	0.035	0	0	0.002	0	0.039	0	0	0	0.038	0	0.038	0.031	0	0.081	0.198	0	0.141	0.105	0.047	0.313	0.003	0.035	0	0
Oleur061Scf1395g09059.1	105.975	93.201	95.647	99.144	99.058	115.381	113.802	117.172	118.103	34.788	34.965	35.208	33.534	34.243	34.555	35.74	34.914	35.189	2.699	2.193	2.476	2.885	2.968	2.941	3.184	2.53	2.561	2.108	2.551	2.365	2.464	2.684	1.719	1.803	1.785	1.769	1.122	2.122	2.418	2.986	2.957	0.54	0.46	0.507	0.44	1.476	1.675	1.746	1.291
Oleur061Scf1407g06005.1	0.577	0.315	0.751	0.476	0.369	0.734	0.723	0.686	0.807	41.737	43.092	38.149	46.655	41.813	41.974	37.889	45.466	39.713	0.031	0.156	0	0.06	0.091	0.224	0	0.181	0.117	15.76	19.413	17.729	21.339	19.59	13.928	12.28	12.434	12.437	0.008	0	0	0.026	0	0.187	0.035	0.031	0.035	1.443	1.734	1.678	2.087
Oleur061Scf1427g05001.1	0.009	0.189	0.099	0.191	0	0	0	0.172	0	0.002	0.196	0	0	0	0	0	0	0.405	0.068	0	0.282	0.37	0	0.368	0.192	0.742	0.384	0.002	0	0	0	0.105	0.099	0	0	0	0.223	0.215	0.111	0.217	0.442	0.256	0.143	0.515	0.142	0.035	0	0.1	0.097
Oleur061Scf1489g00002.1	0	0	0	0	0	0	0	0	0	0	0	0	0	0	0	0	0	0	0	0	0	0	0	0	0	0	0	0	0	0	0	0	0	0	0	0	0	0	0	0	0	0	0	0	0	0	0	0	0
Oleur061Scf1489g00038.1	2.064	1.528	1.788	1.547	2.069	2.453	2.927	2.221	2.364	8.876	9.586	8.612	9.204	7.867	8.871	8.598	9.575	8.827	5.949	7.356	7.111	5.601	5.774	5.233	4.89	6.42	5.648	11.659	14.151	14.105	12.09	11.88	10.079	9.745	11.559	10.492	4.962	4.126	4.185	5.48	5.153	5.441	4.916	5.917	4.764	1.644	3.222	2.708	2.431
Oleur061Scf1510g04020.1	0.345	0.431	0.519	0.253	0.359	0.234	0.372	0.415	0.276	5.346	5.462	5.621	5.678	5.149	5.578	4.903	5.396	5.034	0.423	0.484	0.249	0.515	0.476	0.646	0.405	0.362	0.366	2.132	2.555	2.643	2.494	2.559	2.142	1.786	1.556	1.664	1.181	1.159	1.112	1.441	1.256	1.194	1.074	1.388	0.913	1.872	1.814	1.63	1.8
Oleur061Scf1607g00003.1	0.002	0	0	0	0	0	0	0.074	0.076	0.001	0	0	0	0	0	0.087	0	0	0	0	0	0	0	0	0	0	0	0	0	0	0	0	0	0	0	0	0.069	0	0	0.187	0.143	0.397	0.369	0.667	0.87	0	0	0	0
Oleur061Scf1616g00016.1	15.258	17.492	15.373	18.126	14.779	14.709	13.177	16.188	12.999	25.51	23.712	22.243	27.666	24.09	27.224	23.509	28.979	27.504	0.59	1.217	1.091	0.535	0.364	0.479	0.461	0.781	0.33	2.707	2.125	1.958	3.24	2.031	4.441	3.239	2.481	2.951	0.266	1.665	0.972	2.171	1.367	0.213	0.177	0	0.296	0.475	0.934	0.684	0.605
Oleur061Scf1977g00011.1	0	0	0	0	0	0	0	0	0	35.912	33.738	33.81	33.673	37.955	37.424	37.625	35.887	37.553	0	0	0	0	0	0	0	0	0	0	0	0	0	0	0	0	0	0	0	0	0	0	0	0	0	0	0	0.002	0	0	0
Oleur061Scf2185g00004.1	0	0	0	0	0	0	0	0	0	0.021	0.072	0.074	0.073	0.074	0.144	0.037	0	0	0	0	0	0	0	0	0	0	0	0	0	0	0	0	0	0	0	0	0.135	0.237	0.244	0.16	0.244	0	0.263	0.632	0.627	0	0	0	0
Oleur061Scf2246g01050.1	0	0	0	0	0	0	0	0	0	0.002	0	0	0.067	0.069	0	0	0	0	0	0	0	0	0	0	0	0	0	0	0	0	0	0	0	0	0	0	0	0	0	0	0	0	0	0	0	0	0	0	0
Oleur061Scf2277g01009.1	0	0	0	0	0	0	0	0	0	0	0	0	0	0	0	0	0	0	0	0	0	0	0	0	0	0	0	0	0	0	0	0	0	0	0	0	0	0	0	0	0	0	0	0	0	0	0	0	0
Oleur061Scf2277g01043.1	0	0	0	0	0	0	0	0	0	0	0	0	0	0	0	0	0	0	0	0	0	0	0	0	0	0	0	0	0	0	0	0	0	0	0	0	0	0	0	0	0	0	0	0	0	0	0	0	0
Oleur061Scf2367g00017.1	16.195	15.26	15.005	18.632	18.287	18.43	15.226	14.401	15.012	94.638	95.405	98.403	82.337	85.217	106.898	94.189	94.895	102.239	32.249	14.239	33.837	46.88	36.171	36.738	28.79	41.169	32.886	23.158	26.71	23.33	28.458	23.03	22.497	23.233	19.513	19.856	29.737	27.106	31.29	21.616	35.079	25.055	32.963	38.624	29.808	23.07	25.072	19.935	16.323
Oleur061Scf2451g01004.1	0	0	0	0	0	0	0	0	0	0.005	0	0	0.304	0	0.15	0	0	0.311	0.001	0	0	0	0	0	0	0.285	0	0.004	0	0	0	0.161	0	0.161	0	0.16	0.001	0	0	0	0.169	0	0	0	0	0	0	0	0
Oleur061Scf2524g03003.1	0	0	0	0	0	0	0	0	0	0.003	0	0	0.072	0.074	0.071	0	0	0	0	0	0	0	0	0	0	0	0	0	0	0	0	0	0	0	0	0	0.004	0.157	0.081	0	0	0.094	0	0	0	0	0	0	0
Oleur061Scf2581g00016.1	0	0	0	0	0	0	0	0	0	0	0	0	0	0	0	0	0	0	0	0	0	0	0	0	0	0	0	0	0	0	0	0	0	0	0	0	0	0	0	0	0	0	0	0	0	0	0	0	0
Oleur061Scf2586g05026.1	4.677	3.932	3.934	4.557	4.654	4.903	5.198	4.847	5.654	2.148	2.24	2.222	2.421	1.905	2.211	2.003	2.234	1.991	0.677	0.785	0.603	1.068	0.776	0.45	0.498	0.965	0.519	1.968	1.962	1.68	1.973	1.807	2.473	1.609	2.49	1.93	4.54	2.958	2.592	3.078	3.27	6.955	6.135	8.108	6.758	1.321	1.352	0.84	1.483
Oleur061Scf2586g05027.1	0.727	0.589	0.528	0.978	1.143	0.684	0.672	0.729	0.671	6.419	6.702	7.086	5.544	5.405	6.591	7.179	6.329	6.762	0.832	0.857	1.045	0.783	0.794	0.818	0.986	0.702	0.727	1.793	2.417	2.429	2.34	2.241	1.317	1.353	1.397	1.396	0.359	0.143	0.123	0.338	0.295	0.683	0.637	0.516	0.696	0.137	0.171	0.133	0.173
Oleur061Scf2746g00014.1	0	0	0	0	0	0	0	0	0	0.002	0	0	0	0	0	0	0.095	0.049	0	0	0	0	0	0	0	0	0	0	0	0	0	0	0	0	0	0	0	0	0	0	0	0	0	0	0	0	0	0	0
Oleur061Scf2846g07022.1	576.453	631.019	617.632	624.345	611.328	540.473	530.538	543.092	526.349	560.248	560.437	569.66	542.019	554.193	565.105	559.499	565.632	565.926	327.574	356.205	355.193	358.494	365.376	302.126	289.034	309.651	295.852	275.268	351.753	322.267	346.119	320.011	235.224	214.458	236.607	219.965	87.747	84.304	82.869	82.32	81.129	96.114	93.065	93.186	90.369	277.505	295.267	289.578	291.591
Oleur061Scf2856g00010.1	0.124	0.145	0.303	0.098	0	0.882	0.545	0.22	0.272	0.088	0.301	0	0.455	0.62	0.759	0.311	0.795	0	0.116	0.562	0.576	0.568	0.288	0.094	0.148	0.095	0	0.147	0.911	0.469	0	0	0.83	0.643	2.25	1.942	0.164	0.165	0	0.111	0.169	0.196	1.316	1.581	0.872	0.328	0.295	0.305	2.083
Oleur061Scf2960g01064.1	0	0	0	0	0	0	0	0	0	0.002	0	0	0.123	0.126	0	0	0	0	0	0	0	0	0	0	0	0	0	0	0	0	0	0	0	0	0	0	0	0	0	0	0	0	0	0	0	0	0	0	0
Oleur061Scf2999g01010.1	0.001	0	0	0	0	0	0	0.053	0	2.958	2.751	2.966	2.778	2.899	3.04	3.281	2.952	3.03	3.75	5.371	4.471	4.976	4.811	3.254	2.703	3.002	2.579	8.74	8.686	8.646	9.069	9.197	9.51	8.955	8.202	7.784	13.106	25.64	25.115	28.286	26.502	6.246	6.198	7.156	6.509	7.257	7.272	7.291	8.583
Oleur061Scf3031g04003.1	92.646	100.1	120.083	110.68	129.44	68.922	79.658	70.802	81.083	136.587	128.18	142.8	127.626	139.404	131.636	143.992	134.181	146.254	21.646	16.813	19.213	18.132	20.291	22.416	26.959	24.292	27.629	23.548	20.33	22.445	21.018	23.313	24.063	25.899	24.277	27.95	266.412	292.271	329.018	299.265	336.14	212.1	241.28	213.392	240.223	115.791	87.022	99.591	85.499
Oleur061Scf3090g01006.1	0.067	0.029	0	0.591	0.489	0.106	0.165	0.107	0.055	5.733	6.124	5.764	6.062	5.504	6.105	5.587	5.864	4.953	0.034	0.34	0.349	0.287	0.29	0	0	0.029	0.03	6.535	4.713	4.091	5.129	4.598	10.07	8.624	9.794	8.604	0.02	0.997	0.821	0.94	0.752	0	0	0	0	0.467	0.416	0.37	0.42
Oleur061Scf3142g00008.1	0.002	0	0	0.036	0	0	0	0.033	0.034	0.001	0	0	0	0	0.037	0	0	0	0	0	0	0	0	0	0	0	0	0	0	0	0	0	0	0	0	0	0	0	0	0	0	0	0	0	0	0.001	0.036	0.038	0
Oleur061Scf3195g08011.1	20.342	13.726	13.392	12.998	11.647	32.479	31.126	32.847	31.728	18.366	18.059	17.57	18.461	18.17	17.781	17.2	20.601	19.304	7.699	13.257	12.516	10.823	9.738	5.683	5.132	5.052	4.793	8.801	12.504	12.616	11.579	11.751	6.488	5.942	6.436	6.759	18.666	43.81	40.714	42.655	42.232	7.762	7.949	8.696	8.547	19.708	20.978	20.606	21.506
Oleur061Scf3307g00019.1	10.615	5.057	23.529	4.616	21.833	7.816	22.515	3.693	20.681	0.486	0.561	1.05	1.048	3.194	0	3.047	0.719	1.563	0	0	0	0	0	0	0	0	0	0.001	0	0.188	0	0	0	0	0	0	0.016	0.286	0.526	0	0.543	0	0	0	0.905	0.002	0	0	0
Oleur061Scf3360g04010.1	0.008	0.055	0	0.028	0.115	0	0	0.025	0.026	0.001	0	0	0	0	0.028	0.059	0	0	0	0	0	0	0	0	0	0	0	0	0	0	0	0	0	0	0	0	0	0	0	0	0	0	0	0	0	0.001	0.028	0.029	0
Oleur061Scf3450g00011.1	5.289	7.312	6.579	3.816	4.263	5.526	5.285	4.569	5.862	4.342	3.324	5.038	4.991	3.334	3.919	6.768	3.309	5.163	0.004	0	0	0.11	0.155	0	0	0	0.114	0	0	0	0	0	0	0	0	0	7.058	11.538	15.473	10.942	17.06	2.241	7.626	2.968	3.641	0.001	0	0.26	0
Oleur061Scf3669g01008.1	0	0	0	0	0	0	0	0	0	3.105	2.891	3.277	3.25	3.271	3.24	3.164	2.77	3.02	0	0	0	0	0	0	0	0	0	0	0	0	0	0	0	0	0	0	0	0	0	0	0	0	0	0	0	0	0	0	0
Oleur061Scf3806g00010.1	94.05	86.47	83.743	83.565	82.761	103.763	102.579	107.53	106.799	6.938	6.84	6.868	6.601	6.483	7.602	7.09	7.308	6.776	38.229	39.446	38.264	36.231	34.99	39.525	38.306	39.193	40.178	1.142	1.382	1.253	2.315	2.378	1.233	1.012	0.481	0.505	13.334	9.253	9.578	9.387	9.827	19.472	18.844	18.396	18.112	8.654	9.032	8.941	7.945
Oleur061Scf3963g07030.1	0	0	0	0	0	0	0	0	0	0.004	0.235	0.243	0	0	0.078	0	0	0	0.001	0	0	0	0	0.074	0	0	0	0	0	0	0	0	0	0	0	0	0	0	0	0	0	0	0	0	0	0.148	0.077	0.08	0.233
Oleur061Scf3978g00008.1	3.744	6.86	6.1	6.752	6.22	1.646	2.18	2.536	2.412	130.236	129.216	133.65	128.658	129.037	132.962	131.677	128.154	128.657	1.993	1.786	2.176	1.408	2.05	1.944	2.518	1.84	2.463	13.178	15.322	15.111	15.658	16.168	10.78	10.601	11.852	11.459	98.031	114.485	107.069	108.487	107.633	90.248	84.173	88.116	89.027	38.89	40.529	40.862	38.358
Oleur061Scf3986g06001.1	0	0	0	0	0	0	0	0	0	0	0	0	0	0	0	0	0	0	0	0	0	0	0	0	0	0	0	0	0	0	0	0	0	0	0	0	0	0	0	0	0	0	0	0	0	0	0	0	0
Oleur061Scf4242g00005.1	7.901	7.09	7.378	7.161	7.404	8.511	8.815	8.636	8.453	10.365	10.308	10.778	10.486	10.332	9.955	10.433	10.4	10.246	10.407	10.591	10.615	10.123	9.71	10.894	10.429	10.401	10.541	40.371	35.646	36.568	35.604	36.075	43.893	44.519	46.58	46.299	11.71	11.27	11.343	11.826	12.194	11.634	11.576	11.76	12.109	18.357	19.359	19.886	20.27
Oleur061Scf4272g01002.1	16.236	18.312	17.313	13.974	13.3	16.382	17.873	18.002	15.548	108.449	106.005	101.215	123.505	117.278	98.346	105.74	113.874	103.972	31.536	56.957	33.837	23.44	32.239	25.434	31.36	26.002	32.388	24.672	24.484	27.128	20.869	25.38	25.309	23.738	26.017	24.962	36.075	40.659	33.793	43.232	27.694	42.952	30.965	34.332	38.191	26.232	25.072	29.618	35.367
Oleur061Scf4360g00007.1	0.023	0	0.133	0	0.151	0.139	0.085	0.05	0.034	0.362	15.263	0	0	0	33.59	13.324	32.443	13.249	0.331	2.292	1.377	2.503	0	6.611	1.715	7.437	0	6.433	11.217	3.408	11.211	3.489	14.336	4.487	6.953	4.387	0.312	24.03	9.411	0	0	30.06	0	10.732	12.26	0.468	18.928	0	12.149
Oleur061Scf4622g04016.1	0.023	0.035	0.037	0.071	0.148	0	0	0.194	0.133	378.166	389.861	380.627	377.879	375.492	367.932	375.76	379.378	378.743	0.003	0.137	0.141	0	0	0	0.036	0	0	0.009	0.075	0.039	0	0	0.074	0.039	0	0.039	0.071	0.322	0.083	0.204	0.331	0.144	0.107	0.048	0	0.003	0.036	0	0
Oleur061Scf4628g08012.1	9.103	9.36	8.23	7.547	6.804	10.737	9.501	11.368	10.276	21.087	22.127	21.828	20.529	20.104	21.802	20.049	21.285	21.081	0.035	0.16	0.279	0.122	0.093	0	0.19	0	0.119	8.43	10.883	8.946	11.19	9.829	7.522	7.335	7.666	5.63	0.007	0	0	0.027	0.055	0	0.035	0.032	0.035	0.466	1.044	0.661	0.713
Oleur061Scf4639g00001.1	0	0	0	0	0	0	0	0	0	0	0	0	0	0	0	0	0	0	0	0	0	0	0	0	0	0	0	0	0	0	0	0	0	0	0	0	0	0	0	0	0	0	0	0	0	0	0	0	0
Oleur061Scf4656g00032.1	0	0	0	0	0	0	0	0	0	0.142	0.135	0.708	0.418	0.291	0.371	0	0.232	0.364	0	0	0	0	0	0	0	0	0	0.005	0.167	0	0	0.49	0	0	0.146	0	0.002	0.191	0.164	0	0	0	0	0	0	0.004	0	0	0
Oleur061Scf5170g00024.1	0.911	3.057	3.312	2.793	2.958	0.304	0.338	0.164	0.337	3.703	3.774	3.394	3.693	3.701	3.507	3.738	3.896	3.95	0.18	0.131	0.179	0.176	0.112	0.175	0.252	0.199	0.274	0.115	0.286	0.299	0.072	0.199	0.07	0.1	0.071	0.05	0.087	0.077	0.105	0.103	0.131	0.091	0.034	0.092	0.101	0.023	0.069	0.024	0.023
Oleur061Scf5220g00047.1	0	0	0	0	0	0	0	0	0	0.003	0.086	0	0	0	0.029	0.03	0	0	0	0	0	0	0	0	0	0	0	0	0	0	0	0	0	0	0	0	0	0	0	0	0	0	0	0	0	0	0	0	0
Oleur061Scf5512g00068.1	37.152	35.97	33.194	37.006	35.281	40.073	37.483	40.113	38.641	50.036	53.348	48.9	52.974	49.021	51.324	48.368	50.248	46.497	31.452	38.824	36.253	39.208	37.788	27.113	24.727	26.934	25.432	14.207	14.324	12.755	14.033	13.486	16.407	14.854	14.49	13.595	14.983	15.451	14.709	16.753	14.627	14.948	14.243	14.907	14.367	19.253	19.839	18.398	19.345
Oleur061Scf5616g00030.1	53.304	37.137	37.543	35.245	33.444	81.174	82.837	81.228	72.607	90.422	85.893	97.224	86.494	80.474	89.277	96.367	95.121	93.944	3.031	6.7	5.505	4.969	5.432	2.39	2.122	1.35	1.044	0.01	0.281	0	0.393	0	0.123	0	0	0.229	0.329	0.422	0.361	0.405	1.312	0.2	0.447	0.107	0.178	0.037	0.868	0.46	0.595
Oleur061Scf5691g03006.1	0.001	0	0	0.034	0.036	0	0	0	0	0.002	0	0	0.036	0.218	0	0	0	0	0.001	0	0.051	0	0	0	0	0	0	0	0	0	0	0	0	0	0	0	0	0	0	0	0	0	0	0	0	0	0	0	0
Oleur061Scf5878g07063.1	0.128	0.208	0	0.207	0.2	0.466	0.42	0.311	0.297	0.151	0.472	0.216	0.376	0.344	0.372	0	0.512	0.234	0.487	1.084	0.585	0.931	0.58	0.931	0.093	0.544	0.194	0.293	0.209	0.192	0.538	0.316	0.754	0.32	0.317	0.106	0.968	1.119	1	1.409	1.134	1.728	0.627	1.343	0.295	0.064	0	0.421	0.217
Oleur061Scf6143g00002.1	1.407	2.086	2.245	2.128	2.376	1.101	1.135	0.695	0.748	15.835	17.475	16.295	14.281	15.195	18.877	18.259	13.579	13.672	2.474	2.966	2.85	2.658	2.8	1.766	2.214	2.365	2.41	6.763	4.899	5.268	8.722	7.871	6.709	6.674	7.199	7.665	3.082	3.199	2.329	3.318	3.305	3.479	3.344	3.277	2.613	2.349	2.821	3.312	2.302
Oleur061Scf6179g00017.1	0	0	0	0	0	0	0	0	0	0.001	0	0	0	0	0.029	0.03	0	0	0	0	0	0	0	0	0	0	0	0	0	0	0	0	0	0	0	0	0	0	0	0	0	0	0	0	0	0	0	0	0
Oleur061Scf6190g00017.1	122.416	88.133	84.423	87.401	85.729	173.879	168.636	174.003	177.298	140.856	145.347	126.544	146.088	142.841	147.067	134.67	144.933	140.649	11.099	18.717	19.361	19.972	18.94	5.815	5.382	7.233	7.419	0.496	0.854	0.992	1.196	1.45	0.124	0.198	0.439	0.231	0.079	0.996	1.099	0.822	0	0.201	0	0.217	0.179	3.008	2.636	2.798	3.311
Oleur061Scf6253g02001.1	0	0	0	0	0	0	0	0	0	0.001	0	0	0	0	0	0.037	0	0	0	0	0	0	0	0	0	0	0	0	0	0	0	0	0	0	0	0	0.023	0	0	0.16	0	0.753	0.263	0.126	0.209	0	0	0	0
Oleur061Scf6254g04008.1	0	0	0	0	0	0	0	0	0	0.001	0	0	0	0	0.029	0.03	0	0	0	0	0	0	0	0	0	0	0	0	0	0	0	0	0	0	0	0	0	0	0	0	0	0	0	0	0	0	0	0	0
Oleur061Scf6288g00002.1	17.045	10.648	21.239	13.251	20.078	14.31	21.696	15.236	25.032	3.437	3.024	4.979	2.258	4.202	2.087	4.797	2.522	5.398	0.015	0.286	0.878	0.604	0.355	0	0	0	0	5.764	6.043	8.85	8.145	10.211	3.237	6.253	3.167	4.27	0.055	1.743	2.304	0.216	0.977	0	0	0	0.92	0.316	0.32	1.622	1.09
Oleur061Scf6342g00008.1	0.001	0.209	0	0	0	0	0	0	0	0.001	0	0	0	0	0	0	0	0.223	0	0	0	0	0	0	0	0	0	0	0	0	0	0	0	0	0	0	0	0	0	0	0	0	0	0	0	0.001	0.212	0	0
Oleur061Scf6390g00005.1	0	0	0	0	0	0	0	0	0	0.005	0	0	0.304	0	0.15	0	0	0.311	0.001	0	0	0	0	0	0	0.285	0	0.004	0	0	0	0.161	0	0.161	0	0.16	0.001	0	0	0	0.169	0	0	0	0	0	0	0	0
Oleur061Scf6420g00014.1	66.113	60.798	54.629	62.304	56.721	76.088	71.533	77.926	73.318	4.841	4.895	4.704	5.89	5.211	5.259	3.952	4.878	4.211	0.007	0	0	0	0	0.115	0.121	0.116	0.12	0.003	0	0	0.063	0.066	0	0	0.062	0	0.557	0.236	0.232	0.34	0.156	1.842	1.164	1.452	1.019	0.011	0.06	0.062	0.121
Oleur061Scf6451g01042.1	74.519	65.885	56.239	65.46	59.377	93.647	87.288	93.68	86.22	20.652	22.569	20.691	20.851	19.462	23.887	20.624	20.765	17.07	2.123	3.435	2.989	2.721	2.846	1.569	1.529	1.419	1.526	15.631	21.43	18.988	20.811	20.013	12.427	10.018	13.171	12.826	0.727	4.072	3.356	4.764	4.158	0.753	0.842	0.986	0	3.6	5.446	4.176	3.93
Oleur061Scf6622g04008.1	0.001	0	0	0.033	0.034	0	0	0	0	0.001	0.034	0.035	0	0	0	0	0	0	0	0	0	0	0	0	0	0	0	0	0	0	0	0	0	0	0	0	0.264	0.148	0.153	0.037	0.038	0.941	0.829	0.844	1.111	0.013	0.066	0.034	0
Oleur061Scf6854g04027.1	0	0	0	0	0	0	0	0	0	0	0	0	0	0	0	0	0	0	0	0	0	0	0	0	0	0	0	0	0	0	0	0	0	0	0	0	0	0	0	0	0	0	0	0	0	0	0	0	0
Oleur061Scf7085g01025.1	0	0	0	0	0	0	0	0	0	0.001	0	0	0	0	0	0	0	0.049	0	0	0	0	0	0	0	0	0	0	0	0	0	0	0	0	0	0	0	0	0	0	0	0	0	0	0	0	0	0	0
Oleur061Scf7194g00006.1	0.011	0.084	0.087	0	0.029	0	0	0.101	0.104	0.003	0.231	0	0	0	0.029	0	0.116	0	3.366	2.403	1.935	2.682	2.82	4.315	4.484	5.184	4.675	0.298	0.998	0.828	0.624	0.742	0.851	0.63	0	0.656	0.003	0.032	0.033	0	0	0	0	0	0.084	0.022	0.075	0	0
Oleur061Scf7513g00005.1	0	0	0	0	0	0	0	0	0	0.001	0	0	0.042	0.042	0	0	0	0	0.001	0	0	0	0	0	0.04	0	0	0	0	0	0	0	0	0	0	0	0.003	0.045	0.186	0.091	0	0	0	0	0	0.001	0	0	0.041
Oleur061Scf7549g01032.1	0.023	0	0.111	0	0.131	0.122	0.091	0.053	0.036	1.418	16.255	26.586	34.347	25.536	0	14.19	0	14.11	0.316	2.441	1.466	2.666	4.799	0	1.827	0	5.513	0.147	0	3.63	0	3.716	0	4.779	7.404	4.672	1.296	0	10.023	25.547	19.274	0	23.917	23.93	13.057	0.46	21.28	29.56	27.192
Oleur061Scf7653g04013.1	0.909	3.048	3.303	2.785	2.949	0.303	0.337	0.163	0.336	3.692	3.763	3.384	3.682	3.69	3.496	3.727	3.884	3.939	0.179	0.13	0.178	0.176	0.111	0.174	0.251	0.198	0.273	0.115	0.285	0.299	0.072	0.198	0.07	0.099	0.071	0.05	0.086	0.076	0.105	0.103	0.131	0.091	0.034	0.092	0.101	0.023	0.068	0.024	0.023
Oleur061Scf7760g00005.1	61.833	70.488	69.96	71.159	70.603	54.809	54.467	53.088	54.421	30.814	32.657	33.067	27.145	27.641	33.556	33.782	30.542	28.976	0.94	0.592	0.759	1.564	1.416	0.931	0.897	0.76	0.964	1.248	2.065	1.657	0.572	1.384	0.682	1.35	1.808	1.304	0.677	0.721	1.135	1.173	1.552	0.415	0.174	0.707	0.576	0.043	0.605	0.663	1.179
Oleur061Scf7805g00013.1	0	0	0	0	0	0	0	0	0	1.952	1.918	1.766	2.31	2.122	2.388	2.464	1.654	1.306	0	0	0	0	0	0	0	0	0	0	0	0	0	0	0	0	0	0	0	0	0	0	0	0	0	0	0	0	0	0	0
Oleur061Scf8232g00023.1	0.001	0	0	0.032	0	0	0	0	0	0.539	0.443	0.509	0.574	0.687	0.423	0.637	0.666	0.447	0.005	0.031	0	0	0	0.062	0.065	0	0.032	0	0	0	0	0	0	0	0	0	0.136	0.119	0	0.29	0.129	0.551	0.493	0.285	0.731	0	0	0	0
Oleur061Scf8348g02016.1	0.374	0.366	0.415	0.531	0.598	0.376	0.377	0.251	0.221	0.273	0.281	0.365	0.248	0.31	0.214	0.236	0.249	0.314	0.459	0.332	0.337	0.514	0.552	0.562	0.519	0.455	0.47	1.271	1.224	1.249	1.164	1.302	1.221	1.302	1.451	1.275	0.236	0.193	0.203	0.245	0.216	0.32	0.18	0.26	0.314	0.503	0.545	0.513	0.394
Oleur061Scf8429g00004.1	0	0	0	0	0	0	0	0	0	0	0	0	0	0	0	0	0	0	0	0	0	0	0	0	0	0	0	0	0	0	0	0	0	0	0	0	0.093	0.094	0.107	0	0	1.334	1.216	1.198	1.301	0	0	0	0
Oleur061Scf8528g00015.1	0	0	0	0	0	0	0	0	0	0	0	0	0	0	0	0	0	0	0	0	0	0	0	0	0	0	0	0.007	0.096	0.1	0.097	0.1	0	0	0	0	0	0	0	0	0	0	0	0	0	0	0	0	0
Oleur061Scf8779g00011.1	1.32	2.518	2.377	2.4	2.181	0.869	0.801	0.686	0.616	12.993	11.18	12.075	13.558	12.924	13.318	13.029	14.072	14.059	0.35	0.451	0.469	0.437	0.395	0.654	0.199	0.259	0.183	4.106	5.375	4.553	3.152	3.479	4.171	3.879	4.358	4.273	3.138	3.685	3.975	4.537	4.197	2.672	1.886	2.589	2.581	1.459	2.475	1.925	1.988
Oleur061Scf8869g00006.1	0.001	0	0	0.033	0.034	0	0	0	0	0.001	0.034	0.035	0	0	0	0	0	0	0.002	0	0	0.064	0.065	0	0	0	0	0	0	0	0	0	0	0	0	0	0.102	0.148	0	0.037	0.038	0.471	0.552	0.844	0.556	0.013	0.066	0.034	0
Oleur061Scf8992g00006.1	0	0	0	0	0	0	0	0	0	0.007	0	0	0.166	0.17	0.082	0.085	0	0	0	0	0	0	0	0	0	0	0	0	0	0	0	0	0	0	0	0	0.059	0	0	0.183	0.139	0.258	0.241	0.649	0.705	0	0	0	0
Oleur061Scf9039g00011.1	0	0	0	0	0	0	0	0	0	0.003	0	0	0.047	0.048	0.047	0	0	0	0	0	0	0	0	0	0	0	0	0.001	0	0.1	0	0	0	0	0	0	0.007	0.103	0.053	0	0	0.061	0.273	0	0	0	0	0	0
Oleur061Scf9071g00003.1	0	0	0	0	0	0	0	0	0	0.002	0	0	0	0	0	0	0.094	0.096	0	0	0	0	0	0	0	0	0	0	0	0	0	0	0	0	0	0	0.129	0.408	0.525	0.309	0.052	0.365	0.543	0.245	0	0	0	0	0
Oleur061Scf9166g08006.1	0	0	0	0	0	0	0	0	0	0	0	0	0	0	0	0	0	0	0	0	0	0	0	0	0	0	0	0	0	0	0	0	0	0	0	0	0	0	0	0	0	0	0	0	0	0	0	0	0
[truncated: 5 more columns]

## Sheet: Stresses
Name	Root control - linear total RPKM	12019_ACAGTG_L001_R1_001_BC0MPLACXX.filt - linear total RPKM	12019_ACAGTG_L001_R2_001_BC0MPLACXX.filt - linear total RPKM	12019_ACAGTG_L002_R1_001_BC0MPLACXX.filt - linear total RPKM	12019_ACAGTG_L002_R2_001_BC0MPLACXX.filt - linear total RPKM	Rood wounded 8h - linear total RPKM	12020_GCCAAT_L001_R1_001_BC0MPLACXX.filt - linear total RPKM	12020_GCCAAT_L001_R2_001_BC0MPLACXX.filt - linear total RPKM	12020_GCCAAT_L002_R1_001_BC0MPLACXX.filt - linear total RPKM	12020_GCCAAT_L002_R2_001_BC0MPLACXX.filt - linear total RPKM	Root wounded 24h - linear total RPKM	12021_CAGATC_L001_R1_001_BC0MPLACXX.filt - linear total RPKM	12021_CAGATC_L001_R2_001_BC0MPLACXX.filt - linear total RPKM	12021_CAGATC_L002_R1_001_BC0MPLACXX.filt - linear total RPKM	12021_CAGATC_L002_R2_001_BC0MPLACXX.filt - linear total RPKM	Root wounded 48h - linear total RPKM	12022_CTTGTA_L001_R1_001_BC0MPLACXX.filt - linear total RPKM	12022_CTTGTA_L001_R2_001_BC0MPLACXX.filt - linear total RPKM	12022_CTTGTA_L002_R1_001_BC0MPLACXX.filt - linear total RPKM	12022_CTTGTA_L002_R2_001_BC0MPLACXX.filt - linear total RPKM	Root wounded 7d - linear total RPKM	12023_ATCACG_L005_R1_001_BC0MPLACXX.filt - linear total RPKM	12023_ATCACG_L005_R2_001_BC0MPLACXX.filt - linear total RPKM	12023_ATCACG_L006_R1_001_BC0MPLACXX.filt - linear total RPKM	12023_ATCACG_L006_R2_001_BC0MPLACXX.filt - linear total RPKM	Root VD 48h - linear total RPKM	12024_CGATGT_L005_R1_001_BC0MPLACXX.filt - linear total RPKM	12024_CGATGT_L005_R2_001_BC0MPLACXX.filt - linear total RPKM	12024_CGATGT_L006_R1_001_BC0MPLACXX.filt - linear total RPKM	12024_CGATGT_L006_R2_001_BC0MPLACXX.filt - linear total RPKM	Root VD 7d - linear total RPKM	12025_TTAGGC_L007_R1_001_BC0MPLACXX.filt - linear total RPKM	12025_TTAGGC_L007_R2_001_BC0MPLACXX.filt - linear total RPKM	12025_TTAGGC_L008_R1_001_BC0MPLACXX.filt - linear total RPKM	12025_TTAGGC_L008_R2_001_BC0MPLACXX.filt - linear total RPKM	Root VD 15d - linear total RPKM	12026_TGACCA_L007_R1_001_BC0MPLACXX.filt - linear total RPKM	12026_TGACCA_L007_R2_001_BC0MPLACXX.filt - linear total RPKM	12026_TGACCA_L008_R1_001_BC0MPLACXX.filt - linear total RPKM	12026_TGACCA_L008_R2_001_BC0MPLACXX.filt - linear total RPKM	Leaf control - linear total RPKM	12027_ACAGTG_L005_R1_001_BC0MPLACXX.filt - linear total RPKM	12027_ACAGTG_L005_R2_001_BC0MPLACXX.filt - linear total RPKM	12027_ACAGTG_L006_R1_001_BC0MPLACXX.filt - linear total RPKM	12027_ACAGTG_L006_R2_001_BC0MPLACXX.filt - linear total RPKM	Leaf cold 24h - linear total RPKM	12028_GCCAAT_L007_R1_001_BC0MPLACXX.filt - linear total RPKM	12028_GCCAAT_L007_R2_001_BC0MPLACXX.filt - linear total RPKM	12028_GCCAAT_L008_R1_001_BC0MPLACXX.filt - linear total RPKM
Oleur061Scf0038g03004.1	0.012	0.028	0.029	0.11	0	0.761	0.904	0.768	0.72	0.67	0.928	1.023	0.68	1.114	0.956	0.098	0	0.606	0.844	0.722	0.033	0.2	0.099	0.235	0	0.424	0.353	0.758	0.589	0.205	0.041	0.311	0.159	0.236	0	0.026	0	0.153	0.076	0.156	0.481	0.541	0.252	0.558	0.703	0.337	0.228	0.341	0.299
Oleur061Scf0098g04035.1	34.728	35.314	34.911	34.694	34.007	19.738	20.137	20.608	18.664	19.596	4.977	5.249	5.507	4.794	4.426	6.519	6.867	7.415	6.521	5.441	49.01	49.546	47.947	50.176	48.404	3.493	3.114	3.235	4.078	3.625	16.553	19.65	18.424	15.09	13.741	100.823	95.272	101.795	102.353	104.098	1.492	1.31	1.3	1.729	1.682	1.617	1.53	1.942	1.861
Oleur061Scf0101g01002.1	21.626	20.212	21.237	23.232	21.935	7.766	7.728	7.635	8.054	7.652	3.321	3.746	3.703	2.92	3.003	1.782	1.662	1.81	1.865	1.796	31.873	33.259	33.419	30.373	30.571	1.301	1.281	0.999	1.646	1.36	7.564	8.13	7.81	7.251	7.11	112.761	117.59	117.651	108.906	107.306	2.588	2.919	2.904	2.158	2.454	2.014	1.734	1.591	2.385
Oleur061Scf0101g01021.1	2.246	2.105	2.462	2.617	1.875	2.294	2.551	2.528	1.823	2.356	7.602	7.911	7.635	7.568	7.304	2.316	2.199	2.149	2.549	2.389	0.765	0.614	0.811	0.843	0.818	4.364	4.141	4.411	4.395	4.518	0.717	0.698	0.603	0.805	0.78	6.326	4.923	6.231	7.005	7.454	1.237	1.284	1.296	1.276	1.102	0.763	0.737	0.746	0.693
Oleur061Scf0106g06001.1	52.146	51.351	51.002	51.973	54.323	30.732	29.576	30.132	31.4	31.878	19.329	19.878	20.257	18.116	19.135	7.249	7.515	6.925	7.286	7.28	25.678	26.88	26.041	24.189	25.676	1.362	1.596	1.022	1.657	1.273	27.575	26.922	26.433	29.56	27.485	157.093	156.224	156.481	157.987	157.689	65.38	68.605	65.317	62.714	65.019	118.193	118.536	119.206	117.382
Oleur061Scf0106g06008.1	0.318	0.391	0.24	0.302	0.358	0	0	0	0	0	0	0	0	0	0	0.001	0	0	0.16	0	0.151	0.193	0.062	0.176	0.243	0	0	0	0	0	0.01	0.301	0	0.484	0	0.59	1.455	0.225	1.198	0.309	0	0	0	0	0	0	0	0	0
Oleur061Scf0147g01027.1	0.163	0.209	0.026	0.307	0.419	0.004	0.055	0	0	0.092	0	0	0	0	0	0	0	0	0	0	0	0	0	0	0	0.001	0	0	0	0.084	0.001	0.036	0	0	0	0	0	0	0	0	0.004	0	0	0.065	0.068	0.001	0	0.089	0
Oleur061Scf0156g01015.1	773.126	772.129	763.778	780.743	775.954	266.27	266.803	265.407	265.806	267.067	511.465	510.721	504.929	516.859	513.424	766.908	774.774	768.782	766.422	757.752	543.004	542.686	541.914	544.675	542.745	501.186	506.095	500.198	502.924	495.587	213.29	217.536	213.806	212.974	208.933	722.619	718.693	726.83	719.73	725.257	130.999	129.913	131.33	131.65	131.111	55.802	56.557	56.869	55.302
Oleur061Scf0176g00018.1	293.535	286.852	293.07	293.013	301.385	19.265	18.428	16.773	21.094	21.129	12.674	11.297	13.134	13.163	13.211	38.578	39.602	40.553	36.27	38.025	541.64	538.969	559.545	532.891	535.558	8.988	7.721	9.243	9.607	9.52	112.168	108.144	110.783	110.482	119.595	302.203	317.205	285.379	298.737	308.421	90.501	91.577	93.137	90.006	87.383	72.334	68.645	75.013	71.909
Oleur061Scf0180g12067.1	106.67	107.309	104.916	106.978	107.498	26.847	26.343	26.055	27.413	27.612	32.693	31.654	31.483	33.934	33.78	9.625	9.477	9.481	9.603	9.947	59.954	59.569	56.514	61.066	62.847	4.958	5.119	4.679	5.147	4.9	15.168	15.138	15.868	15.302	14.4	51.147	48.841	47.165	55.325	53.697	62.262	62.189	60.134	62.824	63.962	24.181	24.853	25.202	23.906
Oleur061Scf0186g06043.1	10.171	9.789	9.48	11.096	10.394	2.669	2.608	2.537	2.774	2.766	2.656	2.328	2.66	2.964	2.711	2.806	2.573	2.722	2.757	3.208	3.991	3.858	3.964	3.99	4.156	2.701	2.337	2.861	2.91	2.733	1.318	1.402	1.375	1.285	1.218	2.399	2.342	2.74	2.41	2.143	21.718	21.791	23.401	20.782	20.993	10.723	10.502	10.287	11.056
Oleur061Scf0238g01010.1	0	0	0	0	0	0	0	0	0	0	0	0	0	0	0	0	0	0	0	0	0	0	0	0	0	0	0	0	0	0	0	0	0	0	0	0	0	0	0	0	0	0	0	0	0	0	0	0	0
Oleur061Scf0243g01010.1	3.537	2.973	2.838	4.161	4.458	1.998	2.208	1.962	2.17	1.695	5.377	4.567	6.061	5.302	5.698	1.954	2.037	1.646	2.018	2.155	1.036	1.261	0.625	1.531	0.953	1.674	1.652	1.193	2.316	1.719	0.576	0.695	0.424	0.397	0.937	13.008	16.649	14.092	12.839	9.505	1.04	0.89	0.926	1.051	1.352	0.533	0.387	0.483	0.599
Oleur061Scf0258g01032.1	0	0	0	0	0	0	0	0	0	0	0	0	0	0	0	0	0	0	0	0	0	0	0	0	0	0	0	0	0	0	0	0	0	0	0	0	0	0	0	0	0	0	0	0	0	0	0	0	0
Oleur061Scf0259g06030.1	5.096	5.153	5.12	5.101	5.012	20.126	20.626	20.46	19.29	20.153	10.223	10.098	9.89	10.354	10.56	14.243	15.182	14.382	13.945	13.517	5.968	5.652	5.682	6.494	6.083	15.067	14.472	14.634	15.771	15.429	3.229	3.974	3.356	2.785	2.925	3.512	4.4	3.619	3.124	3.058	0.392	0.425	0.494	0.348	0.323	0.472	0.456	0.534	0.494
Oleur061Scf0296g01014.1	0	0	0	0	0	0	0	0	0	0	0	0	0	0	0	0	0	0	0	0	0	0	0	0	0	0	0	0	0	0	0	0	0	0	0	0	0	0	0	0	0	0	0	0	0	0	0	0	0
Oleur061Scf0342g12031.1	4.21	4.505	4.219	4.331	3.817	2.919	2.851	2.72	3.041	3.078	4.378	4.338	4.295	4.336	4.549	4.555	4.941	4.054	4.384	4.904	5.329	4.68	4.534	6.187	6.142	3.877	3.928	4.065	4.052	3.494	1.745	1.357	1.931	1.614	2.191	4.042	3.46	3.963	4.948	3.932	2.359	2.424	1.845	2.666	2.598	2.826	2.756	2.776	2.694
Oleur061Scf0386g00009.1	0.001	0	0.026	0	0	0	0	0	0	0	0	0	0	0	0	0	0	0	0	0	0	0	0	0	0	0	0	0	0	0	0.001	0.035	0	0	0	0	0	0	0	0	0.022	0.022	0.022	0.021	0.022	0.015	0.056	0.203	0
Oleur061Scf0410g01025.1	241.015	243.611	244.094	235.719	240.73	238.41	236.206	238.568	235.856	243.078	543.446	541.664	547.401	540.869	543.874	397.472	401.48	405.259	388.49	394.867	321.097	317.715	324.199	320.595	321.915	366.472	367.338	365.093	364.003	369.477	178.372	180.805	176.261	179.552	176.911	122.012	122.591	127.143	116.213	122.35	135.817	135.671	136.636	135.579	135.386	65.453	64.309	67.371	65.691
Oleur061Scf0417g02009.1	504.64	502.293	500.76	508.175	507.374	213.422	215.927	213.9	214.116	209.791	92.73	95.261	93.582	91.104	91.042	272.342	271.37	271.233	274.809	271.97	883.344	890.005	885.51	873.793	884.146	144.46	139.17	142.569	149.056	147.255	146.96	145.15	145.852	149.751	147.131	873.33	876.877	874.002	868.751	873.711	0.063	0.315	0	0.535	0.368	0.098	0.091	0.06	0.166
Oleur061Scf0430g00024.1	0.541	0.454	0.645	0.533	0.547	0.004	0	0.04	0.116	0	0.109	0.069	0.07	0.137	0.212	0.018	0.077	0	0.075	0.077	0.186	0.129	0.255	0.189	0.194	0.004	0.072	0.072	0	0	0.466	0.601	0.32	0.475	0.518	0.413	0.641	0.371	0.244	0.501	0.232	0.116	0.231	0.228	0.47	0.001	0	0.103	0
Oleur061Scf0451g01009.1	161.064	161.9	162.082	158.909	161.384	32.963	33.527	33.643	32.395	32.31	22.716	22.401	22.759	22.668	23.042	33.566	31.858	32.168	35.384	35.005	35.506	35.431	35.026	35.502	36.072	23.761	23.708	23.538	24.497	23.317	33.787	34.659	34.991	32.977	32.587	141.107	142.842	143.158	140.444	138.045	6.786	6.682	6.4	7.165	6.919	11.82	12.112	11.225	12.124
Oleur061Scf0466g03012.1	29.848	31.448	30.49	29.719	27.854	156.842	159.661	156.179	157.173	154.401	210.767	209.845	209.176	213.08	210.989	228.259	230.093	223.629	230.741	228.642	157.933	160.898	156.539	157.651	156.682	174.228	175.226	172.376	174.445	174.881	63.431	62.788	62.417	64.971	63.577	34.879	34.191	35.186	36.124	34.054	69.268	70.786	69.075	69.791	67.462	78.636	80.311	76.833	79.963
Oleur061Scf0505g01006.1	0	0	0	0	0	0	0	0	0	0	0	0	0	0	0	0	0	0	0	0	0.005	0	0.107	0	0.115	0	0	0	0	0	0	0	0	0	0	0.002	0.415	0	0	0	0	0	0	0	0	0	0	0	0
Oleur061Scf0523g01011.1	639.206	640.859	636.428	638.955	640.591	166.387	167.232	166.96	166.883	164.488	180.595	178.93	187.198	181.19	175.271	275.853	273.739	282.708	272.631	274.45	450.34	441.955	457.276	450.407	451.857	139.14	136.928	136.026	142.219	141.494	105.912	103.157	106.164	105.703	108.698	656.2	637.678	649.653	663.027	675.043	10.232	9.742	10.458	10.156	10.594	1.293	0.966	1.294	1.384
Oleur061Scf0623g01004.1	1.158	0.869	1.372	1.03	1.467	0.166	0.261	0.18	0.116	0.14	1.307	1.087	1.206	1.518	1.466	0.445	0.524	0.389	0.517	0.37	2.801	2.841	2.601	2.796	2.979	0.169	0.289	0.073	0.073	0.528	0.439	0.364	0.392	0.954	0.273	0.075	0.543	1.232	0.186	0	1.907	2.173	1.469	2.29	1.811	1.028	1.037	0.97	1.162
Oleur061Scf0638g02012.1	23.809	25.377	23.654	24.271	22.055	17.296	16.829	17.706	17.303	17.359	12.042	11.87	12.882	11.815	11.638	4.018	3.667	3.676	4.339	4.456	12.337	12.179	12.562	12.371	12.241	0.967	0.994	0.808	0.8	1.362	10.039	9.947	11.15	8.587	10.663	62.209	64.094	59.37	62.445	63.026	33.426	31.932	33.445	33.622	34.766	71.931	71.593	71.256	71.007
Oleur061Scf0638g02004.1	2.865	2.336	2.85	3.572	2.835	0.02	0	0.047	0.091	0.141	0	0	0	0	0	0.001	0	0	0	0.182	2.057	2.173	2.594	1.927	1.649	0	0	0	0	0	0.723	1.264	1.202	0.237	0.761	6.39	6.613	7.756	5.452	5.963	0	0	0	0	0	0	0	0	0
Oleur061Scf0690g01039.1	24.085	23.814	23.419	24.924	24.208	2.867	2.871	2.759	2.825	3.021	1.779	1.682	1.595	1.709	2.181	4.609	4.895	5.018	4.221	4.353	32.872	32.017	32.134	32.985	34.405	2.165	2.193	2.239	2.191	2.042	9.823	8.456	9.393	10.339	11.34	32.346	32.78	32.509	32.629	31.483	0.403	0.482	0.467	0.337	0.347	1.09	1.097	1.077	1.084
Oleur061Scf0694g03006.1	0.546	0.684	0.617	0.393	0.535	0.261	0.244	0.268	0.357	0.199	0	0	0	0	0	0.085	0.032	0.131	0.189	0.065	0.064	0.108	0.107	0.053	0.027	0.29	0.241	0.18	0.416	0.393	0.02	0	0.054	0.106	0.108	0	0	0	0	0	0	0	0	0	0	0.001	0	0	0
Oleur061Scf0694g04008.1	0.007	0.145	0	0.213	0	0.003	0	0	0.031	0.032	0	0	0	0	0	0	0	0	0	0	0	0	0	0	0	0	0	0	0	0	0	0	0	0	0	0	0	0	0	0	0	0	0	0	0	0	0	0	0
Oleur061Scf0694g04001.1	0.001	0	0.026	0	0	0	0	0	0	0	0	0	0	0	0	0	0	0	0	0	0	0	0	0	0	0	0	0	0	0	0.001	0.035	0	0	0	0	0	0	0	0	0.022	0.022	0.022	0.021	0.022	0.011	0.085	0.029	0
Oleur061Scf0761g01005.1	0.246	0.347	0.353	0.17	0.175	0.132	0.225	0.192	0.037	0.192	0.215	0.132	0.202	0.197	0.405	0.344	0.367	0.299	0.433	0.296	0.237	0.123	0.427	0.241	0.248	0.035	0.138	0.206	0.204	0	0.031	0	0.245	0.121	0.124	0.008	0.23	0.236	0	0	0.139	0.222	0.276	0.054	0.112	0.192	0.191	0.246	0.194
Oleur061Scf0830g08007.1	0.001	0.121	0	0	0	0.058	0.469	0.726	0.13	0	0.262	0.368	0.187	0.183	0.376	0.009	0.408	0	0.201	0	0	0	0	0	0	0.553	0.864	0.764	0.457	0.31	0.002	0	0	0	0.455	0.013	0.639	0	0.648	0	0.001	0	0.077	0	0	0	0	0	0
Oleur061Scf0830g08009.1	0.001	0	0	0.199	0	0.006	0.088	0	0	0.179	0.006	0	0.315	0	0.079	0.006	0.172	0	0.084	0	0	0	0	0	0	0	0	0	0	0	0	0	0	0	0	0.001	0.268	0	0	0	0.005	0	0	0.064	0.131	0	0	0	0
Oleur061Scf0830g09001.1	0.031	0.279	0.141	0.091	0	0	0	0	0	0	0.059	0.42	0.627	0.176	0	0.013	0.593	0.844	0	0	0.002	0	0.416	0	0	0	0	0	0	0	0.006	0.128	0	0	0.199	0	0	0	0	0	0	0	0	0	0	0.007	0.692	0	0.052
Oleur061Scf0830g09023.1	0	0	0	0	0	0.001	0	0.113	0	0	0.001	0	0.1	0	0	0.03	0.054	0	0.168	0.328	0.005	0.091	0	0	0.091	0.001	0.102	0	0	0	0.002	0.531	0	0	0	0	0	0	0	0	0	0	0	0	0	0.001	0	0.073	0
Oleur061Scf0830g09012.1	0	0	0	0	0	0	0	0	0	0	0	0	0	0	0	0.001	0	0	0	0.225	0	0	0	0	0	0.001	0	0	0.207	0	0.002	0	0	0.369	0	0	0	0	0	0	0	0	0	0	0	0	0	0	0
Oleur061Scf0830g10010.1	0.065	0.046	0.094	0.045	0.093	0.141	0.064	0.245	0.138	0.184	0.15	0.141	0.143	0.175	0.144	0.05	0.039	0.04	0.093	0.044	0.01	0.033	0.032	0.032	0	0.194	0.294	0.256	0.253	0.075	0.025	0.064	0	0.129	0.198	0.032	0	0.126	0.248	0.128	0.009	0.03	0	0.029	0.03	0.001	0.025	0	0
Oleur061Scf0830g11020.1	0.215	0.264	0.179	0.172	0.265	0.198	0.228	0.233	0.188	0.155	0.281	0.201	0.341	0.266	0.342	0.64	0.372	0.454	1.023	0.975	0.388	0.312	0.679	0.427	0.251	0.379	0.757	0.139	0.275	0.71	0.041	0	0.124	0.368	0.251	0.043	0.233	0	0.236	0.243	0.007	0.113	0	0.276	0	0.113	0.145	0.149	0.147
Oleur061Scf0872g05024.1	845.641	836.219	840.751	857.211	848.533	300.391	299.772	296.571	301.497	303.771	325.352	328.675	319.102	324.032	329.707	470.618	471.617	461.191	475.036	474.765	791.462	798.687	787.814	790.413	788.979	266.891	268.709	265.667	265.155	268.049	202.088	204.1	200.349	205.443	198.536	1071.95	1084.83	1083.84	1065.18	1054.28	47.554	46.776	46.106	49.079	48.314	5.897	6.469	6.211	5.64
Oleur061Scf0931g02045.1	88.967	88.879	90.032	88.772	88.195	20.614	20.375	20.686	20.987	20.416	29.489	29.158	29.977	29.472	29.354	8.747	8.828	8.81	8.873	8.482	47.859	47.331	49.424	48.167	46.56	3.191	3.091	3.087	3.128	3.473	9.431	8.838	9.032	9.589	10.334	52.794	52.97	53.658	51.988	52.573	51.927	50.9	51.777	53.172	51.886	22.438	22.255	21.373	22.943
Oleur061Scf0994g03003.1	664.877	655.548	661.847	666.287	675.994	45.642	45.631	46.002	45.407	45.53	22.515	23.525	21.712	21.823	23.055	127.383	124.463	125.949	129.305	129.896	1166.74	1149.1	1172.5	1170.73	1174.83	23.984	24.45	23.173	24.538	23.8	151.506	149.943	155.803	152.274	148.113	728.904	691.968	734.021	753.621	737.45	91.684	92.66	94.017	90.112	90.011	75.143	75.491	71.423	78.336
Oleur061Scf1072g00019.1	2.313	2.085	2.057	2.31	2.89	2.689	2.653	3.26	2.64	2.289	3.877	4.088	3.595	4.021	3.822	2.826	2.633	2.751	3.036	2.899	3.798	2.878	3.289	5.089	4.317	2.656	3.268	3.298	2.025	2.279	1.15	1.219	0.762	1.469	1.281	2.531	5.442	2.93	1.243	2.072	0.908	1.039	0.979	0.752	0.888	1.55	1.225	1.391	1.961
Oleur061Scf1119g10041.1	409.461	407.445	403.542	413.772	413.173	289.76	295.351	283.89	293.444	286.51	713.76	722.66	710.294	716.893	705.314	765.993	769.86	762.964	768.633	762.544	555.089	565.489	551.663	556.791	546.59	501.388	506.51	492.05	505.454	501.666	240.917	246.24	238.371	240.822	238.32	184.07	185.364	178.076	187.448	185.534	41.222	41.131	40.834	42.801	40.167	37.769	39.253	40.036	36.906
Oleur061Scf1121g01015.1	0	0	0	0	0	0.039	0.123	0	0.212	0.356	0.005	0	0	0.125	0.077	0.005	0.084	0	0.082	0	0	0	0	0	0	0.001	0	0	0.273	0	0.002	0	0	0	0.466	0.001	0.262	0	0	0	0.022	0	0.126	0.062	0.128	0	0	0	0
Oleur061Scf1121g01024.1	0.001	0	0	0.113	0	0.083	0.75	0.461	0	0.532	0.009	0	0.419	0.263	0	0	0	0	0	0	0	0	0	0	0	0.096	0	1.099	0.862	0.36	0.066	0.16	0	0.97	0.496	0	0	0	0	0	0	0	0	0	0	0.044	0	0.394	0.065
Oleur061Scf1121g01006.1	0.02	0	0.027	0.154	0.159	0.235	0.268	0.214	0.229	0.23	0.111	0.12	0.145	0.053	0.164	0.188	0.244	0.067	0.218	0.354	0.06	0.037	0.124	0.073	0.037	0.339	0.194	0.291	0.445	0.527	0.327	0.145	0.444	0.294	0.603	0.009	0	0.286	0	0.29	0.014	0.067	0.067	0	0.034	0.061	0.043	0.06	0.088
Oleur061Scf1330g06004.1	644.784	654.312	647.623	640.359	636.979	233.735	234.069	236.131	231.053	233.713	162.094	161.635	160.141	164.671	161.96	218.046	210.934	214.101	224.038	223.411	532.825	535.966	537.81	532.11	525.497	151.653	146.893	149.906	155.625	154.347	113.535	114.257	111.395	115.651	112.882	750.76	765.005	760.584	742.674	735.184	155.332	153.519	153.097	156.714	158.056	120.702	118.879	120.889	121.467
Oleur061Scf1371g00022.1	0.004	0.07	0	0	0.035	0.323	0.633	0.291	0.447	0.132	0.013	0	0	0.85	0.525	0.488	0.634	0.249	0.691	0.519	0.081	0	1.078	0.249	0.623	0.092	0	0.69	1.106	0.372	1.226	1.493	1.025	1.297	1.137	0.008	0	0.38	0.187	0	0.001	0	0	0.022	0	0	0	0	0
Oleur061Scf1395g09059.1	307.574	310.203	302.932	309.834	307.38	113.137	113.904	111.907	114.558	112.2	47.03	48.552	47.243	46.145	46.218	54.428	53.888	54.044	55.864	53.941	194.178	196.152	193.504	195.297	191.79	34.07	34.316	33.637	34.13	34.198	59.672	58.665	57.922	61.438	60.733	546.336	547.527	538.529	551.142	548.227	82.877	83.099	81.968	85.208	81.288	15.942	15.922	15.253	16.372
Oleur061Scf1407g06005.1	0.078	0.093	0.094	0.091	0.047	0.006	0.02	0.02	0.01	0	12.371	12.309	13.892	10.628	12.886	0.119	0.235	0.279	0.038	0.079	0.047	0.049	0.065	0.048	0.033	0.065	0.184	0.073	0.036	0.037	0	0	0	0	0	0.006	0.123	0.126	0	0	67.575	69.364	67.332	66.664	66.972	11.613	12.788	12.066	10.681
Oleur061Scf1427g05001.1	0	0	0	0	0	0.003	0	0.042	0	0.042	0.005	0.072	0	0	0.148	0.019	0.08	0.082	0	0.081	0.095	0.067	0.133	0.066	0.135	0.031	0	0.075	0.223	0.23	0	0	0	0	0	0	0	0	0	0	0.004	0	0.06	0	0.061	0.014	0.052	0.054	0.053
Oleur061Scf1489g00038.1	10.048	9.373	8.585	10.923	11.594	2.6	2.918	2.94	2.24	2.379	7.987	8.122	8.164	7.938	7.732	6.234	6.634	6.572	5.341	6.485	21.911	20.955	21.771	22.716	22.238	3.725	3.753	3.471	3.863	3.826	10.478	9.624	9.982	11.292	11.113	1.337	2.213	1.257	1.131	1.017	12.151	12.295	12.975	11.78	11.601	4.374	4.277	4.061	4.534
Oleur061Scf1489g00002.1	0	0	0	0	0	0	0	0	0	0	0	0	0	0	0	0	0	0	0	0	0	0	0	0	0	0	0	0	0	0	0	0	0	0	0	0	0	0	0	0	0	0	0	0	0	0	0	0	0
Oleur061Scf1510g04020.1	8.36	9.127	8.435	7.695	8.242	8.157	8.027	8.416	8.032	8.158	4.344	4.157	4.228	4.159	4.87	4.088	3.72	3.809	4.424	4.455	4.982	4.593	5.014	5.285	5.063	2.234	2.073	1.929	2.417	2.577	3.707	4.206	3.906	3.214	3.577	16.187	16.553	17.206	15.222	15.837	0.859	0.72	0.969	0.807	0.969	0.872	0.884	0.749	0.9
Oleur061Scf1607g00003.1	432.345	434.282	431.63	434.147	429.342	4.766	4.545	4.788	4.853	4.886	4.58	4.066	4.454	4.452	5.458	36.887	35.99	34.155	39.079	38.539	381.441	384.775	386.075	377.018	377.978	10.281	10.655	10.442	9.786	10.262	32.273	33.161	32.382	31.614	31.956	129.903	135.515	137.806	123.318	123.649	0.376	0.412	0.38	0.36	0.354	0.001	0	0	0.046
Oleur061Scf1616g00016.1	97.761	96.016	92.133	104.326	98.973	30.563	29.136	30.496	31.071	31.606	55.334	50.437	57.564	58.948	54.776	28.693	30.619	27.299	27.847	29.121	65.923	67.227	66.446	65.77	64.285	21.777	22.072	23.242	21.498	20.391	28.141	27.707	26.915	30.594	27.486	65.495	65.689	60.874	70.117	65.628	43.977	45.62	43.763	42.357	44.231	22.141	21.078	22.017	22.871
Oleur061Scf1977g00011.1	0	0	0	0	0	0	0	0	0	0	0	0	0	0	0	0	0	0	0	0	0	0	0	0	0	0	0	0	0	0	0	0	0	0	0	0	0	0	0	0	0	0	0	0	0	0	0	0	0
Oleur061Scf2185g00004.1	197.659	195.672	188.93	204.579	201.826	10.204	10.222	10.263	10.192	10.139	3.441	3.311	3.171	3.78	3.534	32.186	33.028	33.493	31.513	30.786	434.755	445.857	434.626	433.481	425.304	4.319	4.56	4.195	4.156	4.377	53.859	54.03	53.695	55.228	52.518	483.453	494.901	480.912	487.381	470.938	0.292	0.372	0.3	0.307	0.211	0.039	0.019	0.02	0.078
Oleur061Scf2246g01050.1	0.027	0.258	0.131	0.063	0	0.074	0.056	0.114	0.055	0.085	0	0	0	0	0	0	0	0	0	0	0	0	0	0	0	0	0	0	0	0	0.021	0.089	0.091	0.09	0	1.168	1.024	1.053	1.212	1.423	0	0	0	0	0	0	0	0	0
Oleur061Scf2277g01043.1	0	0	0	0	0	0	0	0	0	0	0	0	0	0	0	0	0	0	0	0	0	0	0	0	0	0	0	0	0	0	0	0	0	0	0	0	0	0	0	0	0	0	0	0	0	0.001	0	0	0.109
Oleur061Scf2277g01009.1	0	0	0	0	0	0	0	0	0	0	0	0	0	0	0	0	0	0	0	0	0	0	0	0	0	0	0	0	0	0	0	0	0	0	0	0	0	0	0	0	0	0	0	0	0	0	0	0	0
Oleur061Scf2367g00017.1	40.118	41.456	41.471	45.172	33.354	55.335	58.106	59	54.557	50.127	52.566	47.203	62.097	50.833	51.242	65.035	62.596	69.899	69.032	59.226	61.362	68.939	61.509	60.922	54.882	63.883	67.393	69.278	64.733	55.108	34.494	45.232	32.149	34.446	28.264	36.298	49.623	24.503	48.044	29.716	15.349	16.291	15.71	17.986	12.06	24.326	28.251	26.442	22.885
Oleur061Scf2451g01004.1	0	0	0	0	0	0.001	0	0	0.062	0	0.006	0.111	0	0	0.227	0	0	0	0	0	0	0	0	0	0	0	0	0	0	0	0	0	0	0	0	0.002	0	0	0.391	0	0.025	0.187	0.093	0.091	0	0.001	0.16	0	0
Oleur061Scf2524g03003.1	0.661	0.802	0.428	0.991	0.563	0.003	0	0	0.03	0.061	0.001	0	0.054	0	0	0	0	0	0	0	0.021	0	0.098	0.145	0.05	0.149	0.244	0.11	0.109	0.168	0.063	0.575	0.54	0.194	0	0.007	0	0	0.187	0.192	0	0	0	0	0	0	0	0	0
Oleur061Scf2581g00016.1	0	0	0	0	0	0	0	0	0	0	0	0	0	0	0	0	0	0	0	0	0	0	0	0	0	0	0	0	0	0	0	0	0	0	0	0	0	0	0	0	0	0	0	0	0	0	0	0	0
Oleur061Scf2586g05026.1	9.264	9.157	8.403	10.261	9.329	9.229	8.972	8.313	9.8	9.925	18.363	19.322	18.772	18.191	17.232	17.317	18.543	18.447	15.955	16.476	14.664	14.943	14.712	14.829	14.184	25.031	24.449	24.135	26.072	25.517	35.702	36.182	34.806	36.46	35.385	13.034	12.538	12.782	12.914	13.944	1.473	1.687	1.828	1.337	1.142	1.705	1.642	1.398	1.823
Oleur061Scf2586g05027.1	5.333	5.455	5.026	5.384	5.481	3.242	3.088	3.052	3.5	3.348	6.102	6.455	6.609	5.43	5.987	6.29	6.723	6.5	5.876	6.095	4.965	5.019	5.411	4.693	4.767	5.294	5.195	4.916	5.63	5.461	2.746	3.052	2.359	2.898	2.726	7.015	7.5	6.905	7.028	6.653	4.318	3.723	4.058	4.805	4.791	1.963	1.94	1.962	2.002
Oleur061Scf2746g00014.1	0	0	0	0	0	0	0	0	0	0	0	0	0	0	0	0	0	0	0	0	0.003	0	0	0.032	0.033	0	0	0	0	0	0	0	0	0	0	0	0	0	0	0	0	0	0	0	0	0	0	0	0
Oleur061Scf2846g07022.1	2471.63	2458.28	2455.35	2476.16	2496.96	794.335	782.442	798.669	794.648	801.715	1209.37	1214.39	1227.61	1182.05	1213.89	1767.39	1758.27	1776.64	1764.89	1769.81	2761.09	2754.43	2762.83	2766.62	2760.49	961.173	963.68	961.748	956.97	962.307	419.766	419.275	424.373	419.136	416.322	2427	2453.38	2453.9	2359.84	2442.18	375.391	378.52	380.273	373.546	369.324	477.093	478.749	476.86	475.25
Oleur061Scf2856g00010.1	0.007	0	0	0.095	0.293	0.073	0	0.258	0.746	0.583	0.002	0.45	0	0	0	0.011	0	0	0.484	0.497	0.383	0.826	0.309	0.404	0.208	0.096	0.463	0	0.644	1.109	0.409	0.134	1.232	0.814	0.208	0	0	0	0	0	0.043	0.187	0.186	0	0.377	0.001	0	0	0.054
Oleur061Scf2960g01064.1	0.043	0.474	0.241	0.116	0	0.136	0.102	0.21	0.101	0.157	0	0	0	0	0	0	0	0	0	0	0	0	0	0	0	0	0	0	0	0	0.033	0.163	0.167	0.165	0	2.146	1.882	1.935	2.227	2.616	0	0	0	0	0	0	0	0	0
Oleur061Scf2999g01010.1	26.231	25.529	24.317	27.032	28.213	7.251	7.662	7.154	7.323	6.885	5.444	5.439	5.535	5.484	5.323	2.7	2.697	2.89	2.601	2.621	5.99	5.463	5.905	6.515	6.124	0.665	0.738	0.871	0.589	0.515	2.54	2.479	2.451	2.672	2.565	19.071	20.74	19.883	18.058	17.764	42.496	41.555	43.194	42.643	42.611	27.515	27.797	28.452	27.166
Oleur061Scf3031g04003.1	454.435	460.895	462.104	445.549	449.416	303.038	298.775	303.656	303.859	305.907	651.967	659.741	658.331	645.245	644.703	738.404	740.386	743.296	729.61	740.399	504.766	502.832	506.387	504.729	505.122	434.111	431.357	432.677	440.981	431.5	213.318	216.363	214.894	211.876	210.195	198.806	184.894	192.828	209.284	209.356	43.861	44.006	43.911	43.453	44.075	35.584	35.344	34.091	36.04
Oleur061Scf3090g01006.1	66.101	69.434	66.683	64.201	64.224	4.763	4.494	4.446	5.092	5.06	1.977	1.569	1.916	2.18	2.332	2.509	2.337	2.425	2.735	2.557	86.206	86.957	86.65	85.791	85.436	0.85	0.84	0.883	0.873	0.807	29.302	29.837	31.224	27.992	28.271	130.126	131.878	130.717	129.587	128.347	30.544	31.036	30.619	30.73	29.805	17.397	17.078	16.589	18.112
Oleur061Scf3142g00008.1	0.541	0.346	0.485	0.496	1.027	0.046	0.154	0.282	0	0.409	0.262	0.229	0.244	0.347	0.243	0.338	0.279	0.437	0.761	0.141	0.256	0.243	0.113	0.439	0.357	0.331	0.372	0.126	0.505	0.505	0.007	0.206	0	0	0.2	2.674	3.976	2.547	2.303	2.191	0.001	0	0.116	0	0	0.001	0	0	0
Oleur061Scf3195g08011.1	521.888	525.966	516.843	527.359	517.471	366.275	376.345	363.877	369.326	355.858	163.953	169.189	165.656	160.687	160.439	345.806	348.653	338.917	353.844	342.004	1047.42	1066.92	1043.75	1050.03	1029.32	224.668	227.642	221.284	227.293	222.525	242.4	246.096	241.592	243.735	238.246	558.908	586.285	554.39	553.142	542.753	142.401	141.452	139.854	146.117	142.255	149.204	151.422	147.111	151.124
Oleur061Scf3307g00019.1	16.528	16.302	13.869	17.919	18.421	1.716	2.183	1.433	1.447	1.917	0.043	0.282	0.184	0.265	0	0.143	1.364	1.194	0	1.005	5.936	4.247	8.077	5.592	6.474	0.012	0.6	0.494	0	0	2.877	2.021	3.829	2.247	3.941	28.98	27.039	36.467	26.187	27.316	0.005	0	0	0.107	0.11	0	0	0	0
Oleur061Scf3360g04010.1	7.967	8.341	7.976	8.103	7.475	18.216	17.226	17.155	19.465	19.144	41.011	42.23	41.597	39.636	40.626	48.199	46.814	47.554	49.317	49.159	48.73	46.982	46.68	50.399	51.014	72.729	70.711	71.315	74.33	74.644	38.098	38.721	37.77	38.359	37.553	57.441	55.807	56.754	59.408	57.857	0.926	1.13	1.141	0.727	0.786	0.064	0.061	0.063	0.092
Oleur061Scf3450g00011.1	15.717	17.109	17.246	13.522	15.292	7.57	7.19	5.585	9.683	8.449	2.08	1.861	1.414	2.049	3.471	2.075	2.785	1.192	2.187	2.552	16.694	15.535	16.237	16.066	19.164	1.656	2.167	1.358	1.598	1.599	5.543	4.148	5.295	6.428	6.688	30.996	35.462	29.871	27.535	31.646	0.286	0.152	0.299	0.554	0.268	0.012	0.339	0	0
Oleur061Scf3669g01008.1	0.007	0	0	0.171	0.181	0.001	0	0	0.043	0	0.135	0.052	0.105	0.231	0.263	0.353	0.229	0.233	0.506	0.577	0.39	0.48	0.262	0.422	0.434	0.373	0.276	0.327	0.454	0.474	0.278	0.653	0.667	0.095	0.145	0	0	0	0	0	0	0	0	0	0	0	0	0	0
Oleur061Scf3806g00010.1	92.239	90.224	89.796	94.897	94.151	152.616	154.317	152.933	152.6	150.638	189.58	194.605	191.683	187.41	184.773	240.068	240.215	240.081	242.396	237.605	243.172	246.223	246.646	241.864	238.057	158.425	161.132	160.829	156.909	154.919	68.425	66.999	66.555	70.272	69.956	34.059	35.42	35.313	33.603	32.014	15.14	14.451	14.358	15.893	15.934	51.532	49.328	50.014	53.486
Oleur061Scf3963g07030.1	0	0	0	0	0	0	0	0	0	0	0	0	0	0	0	0	0	0	0	0	0	0	0	0	0	0	0	0	0	0	0	0	0	0	0	0	0	0	0	0	0	0	0	0	0	0.001	0	0	0.042
Oleur061Scf3978g00008.1	276.858	272.532	274.799	282.849	277.358	231.897	236.985	232.322	232.214	226.196	467.542	470.761	463.199	470.272	465.979	416.166	424.755	418.708	416.742	404.716	365.171	365.683	359.86	368.574	366.624	317.862	317.814	319.515	322.341	311.872	154.055	154.434	153.454	153.11	155.232	167.853	165.271	162.064	176.181	168.217	118.842	116.008	115.705	121.1	122.713	59.949	61.758	60.717	58.702
Oleur061Scf3986g06001.1	0	0	0	0	0	0	0	0	0	0	0	0	0	0	0	0	0	0	0	0	0	0	0	0	0	0	0	0	0	0	0	0	0	0	0	0	0	0	0	0	0	0	0	0	0	0	0	0	0
Oleur061Scf4242g00005.1	22.31	21.834	22.322	22.462	22.63	39.248	39.694	39.536	38.701	39.069	26.741	27.22	26.512	26.522	26.715	37.626	36.878	36.355	38.308	39.023	45.267	44.756	45.189	45.831	45.298	32.784	32.105	31.978	33.332	33.757	28.303	28.922	28.872	27.246	28.204	70.441	71.651	70.954	69.44	69.742	5.775	5.624	5.615	5.945	5.922	5.278	5.448	5.343	5.137
Oleur061Scf4272g01002.1	48.701	49.229	48.728	42.795	54.795	64.888	63.255	62.404	65.342	68.731	45.742	53.103	38.06	46.766	46.315	48.224	50.266	43.687	45.364	54.291	48.007	42.348	48.612	47.867	53.902	42.997	40.917	39.435	41.319	51.263	19.089	10.77	22.963	20.263	26.498	29.619	19.849	42.88	22.42	40.329	18.602	18.327	18.223	16.351	21.926	28.474	24.096	25.781	31.565
Oleur061Scf4360g00007.1	1.978	0	34.066	37.749	47.044	15.89	21.85	9.861	22.756	13.003	11.064	6.939	13.369	14.281	11.311	0.78	18.052	0	9.299	8.688	30.583	21.002	31.988	44.114	29.52	0.689	0	11.606	12.376	6.182	8.829	3.954	10.933	10.166	13.827	50.912	69.677	72.163	43.644	30.617	7.683	12.996	5.668	7.117	6.648	0.637	5.248	0	11.699
Oleur061Scf4622g04016.1	0.019	0.071	0.217	0	0.036	0.009	0	0.301	0	0.273	0.925	1.139	1.214	0.586	0.903	0.713	0.436	1.029	0.714	0.805	0.076	0.302	0	1.029	0.429	0.899	1.58	0.703	0.763	0.769	0.765	1.029	1.06	0.267	1.175	0.009	0.565	0	0.191	0	0.001	0	0	0.022	0	0	0	0	0
Oleur061Scf4628g08012.1	0.001	0	0	0	0.047	0.001	0	0	0.01	0	7.397	7.395	5.739	9.834	7.173	0	0	0	0	0	0.012	0.05	0	0.049	0.034	0.004	0	0.075	0	0.038	0	0	0	0	0	0.006	0.124	0.128	0	0	37.519	36.888	37.307	38.229	37.665	5.865	5.111	6.073	6.255
Oleur061Scf4639g00001.1	0.001	0.198	0	0	0	0	0	0	0	0	0	0	0	0	0	0	0	0	0	0	0	0	0	0	0	0	0	0	0	0	0	0	0	0	0	0	0	0	0	0	0	0	0	0	0	0	0	0	0
Oleur061Scf4656g00032.1	0.005	0	0.112	0	0.115	0.017	0.047	0.045	0	0.14	0.026	0.079	0.071	0.311	0	0.03	0	0.201	0.08	0.194	0.023	0.218	0.072	0	0.076	0.006	0.101	0	0.165	0	0.167	0.129	0.27	0.151	0.146	0.002	0	0	0.317	0	0.026	0.16	0.082	0.139	0	0.004	0.076	0.067	0
Oleur061Scf5170g00024.1	4.162	3.772	4.106	4.247	4.563	0.177	0.156	0.15	0.212	0.199	2.839	3.014	2.629	2.495	3.286	0.257	0.287	0.33	0.3	0.154	2.217	2.368	2.205	2.052	2.255	0.108	0.09	0.071	0.194	0.109	0.136	0.249	0.095	0.221	0.064	2.252	2.691	1.721	2.547	2.182	27.314	26.522	27.842	27.071	27.845	3.492	3.287	3.584	3.448
Oleur061Scf5220g00047.1	0	0	0	0	0	0	0	0	0	0	0.001	0	0.032	0	0	0	0	0	0	0	0	0	0	0	0	0	0	0	0	0	0	0	0	0	0	0	0	0	0	0	0	0	0	0	0	0	0	0	0
Oleur061Scf5512g00068.1	15.781	15.722	15.936	15.752	15.716	14.803	15.369	14.914	14.626	14.322	16.012	16.466	16.627	15.621	15.369	9.633	9.413	9.59	9.638	9.897	15.688	15.296	15.693	15.999	15.771	14.936	14.867	14.082	15.819	15.025	21.73	22.219	21.991	21.601	21.123	24.632	25.926	25.671	23.383	23.654	9.909	9.454	9.638	10.267	10.305	13.015	13.599	13.78	12.525
Oleur061Scf5616g00030.1	81.716	88.397	80.591	81.656	76.649	5.072	4.888	5.549	4.857	5.024	0.071	0.481	0.474	0.436	0	2.863	3.548	2.863	2.769	2.388	88.425	93.826	86.755	89.709	83.723	1.077	1.204	0.612	0.954	1.915	38.541	36.982	37.324	39.423	40.548	593.577	586.48	594.256	604.156	589.565	59.59	59.072	58.214	62.557	58.614	20.517	19.666	19.379	23.413
Oleur061Scf5691g03006.1	0.004	0	0.026	0	0.103	0	0	0	0	0	0	0	0	0	0	0	0	0	0	0	0	0	0	0	0	0	0	0	0	0	0	0	0	0	0	0	0	0	0	0	0.022	0.022	0.022	0.021	0.022	0.049	0.085	0.029	0.114
Oleur061Scf5878g07063.1	5.641	5.559	3.989	6.843	6.671	1.189	1.31	1.202	1.148	1.105	0.392	0.636	0.51	0.169	0.429	0.766	0.611	0.225	1.219	2.05	2	2.723	1.909	1.791	1.717	0.638	1.012	0.257	1.066	0.599	0.548	0.345	0.677	0.795	0.486	0.01	0	0	0.438	0.366	4.809	5.084	4.834	4.061	5.36	1.899	1.804	2.173	1.088
Oleur061Scf6143g00002.1	31.22	33.29	33.336	29.883	28.646	14.47	14.957	15.325	14.324	13.352	13.525	14.552	13.05	12.453	14.152	18.243	18.145	18.795	17.347	18.722	24.793	26.083	25.735	24.103	23.355	5.857	5.283	5.901	6.467	5.836	6.815	7.568	6.184	7.73	5.963	11.774	12.738	13.503	10.453	10.688	8.337	7.356	7.74	8.883	9.553	11.202	11.471	11.969	9.933
Oleur061Scf6179g00017.1	0	0	0	0	0	0	0	0	0	0	0.001	0	0.033	0	0	0	0	0	0	0	0	0	0	0	0	0	0	0	0	0	0	0	0	0	0	0	0	0	0	0	0	0	0	0	0	0	0	0	0
Oleur061Scf6190g00017.1	121.275	117.949	122.75	120.297	124.198	6.758	6.963	5.896	7.388	6.879	1.158	0.976	0.962	1.327	1.443	7.869	7.712	7.918	8.047	7.804	248.776	245.185	247.018	250.489	252.477	1.084	1.067	1.655	1.612	0.486	78.343	78.211	76.805	79.942	78.447	558.897	576.886	553.037	551.645	554.4	111.968	110.016	105.004	115.653	117.64	44.693	45.62	45.243	42.524
Oleur061Scf6253g02001.1	101.754	101.973	98.758	104.153	102.208	3.287	3.266	3.148	3.402	3.339	0.976	0.898	1.058	0.925	1.032	9.706	10.936	9.806	8.764	9.443	153.037	151.476	152.711	155.216	152.768	1.773	1.875	2.325	1.581	1.433	21.694	22.777	21.808	20.774	21.465	107.258	100.057	110.255	104.447	114.863	0.021	0.075	0.1	0	0.106	0.002	0.019	0.02	0
Oleur061Scf6254g04008.1	0	0	0	0	0	0	0	0	0	0	0	0	0	0	0	0	0	0	0	0	0.001	0	0	0	0.06	0	0	0	0	0	0	0	0	0	0	0	0	0	0	0	0	0	0	0	0	0	0	0	0
Oleur061Scf6288g00002.1	23.665	24.342	23.838	20.754	26.043	0.614	0.279	0.712	0.915	0.785	0.06	0.888	0.201	0.285	0	1.252	1.442	0.867	1.035	1.898	11.863	9.381	12.747	12.191	13.586	0.751	0.73	0.294	1.593	0.933	2.624	1.634	2.745	3.816	2.771	6.707	7.135	7.473	5.277	7.193	9.269	8.8	10.595	8.261	9.584	11.627	10.213	13.308	11.77
Oleur061Scf6342g00008.1	0	0	0	0	0	0	0	0	0	0	0	0	0	0	0	0	0	0	0	0	0	0	0	0	0	0	0	0	0	0	0	0	0	0	0	0	0	0	0	0	0	0	0	0	0	0	0	0	0
Oleur061Scf6390g00005.1	0	0	0	0	0	0.001	0	0	0.062	0	0.006	0.111	0	0	0.227	0	0	0	0	0	0	0	0	0	0	0	0	0	0	0	0	0	0	0	0	0.002	0	0	0.391	0	0.025	0.187	0.093	0.091	0	0.001	0.16	0	0
Oleur061Scf6420g00014.1	53.72	54.676	55.552	52.283	52.442	6.536	6.173	6.785	6.651	6.55	1.256	1.534	1.366	0.987	1.203	2.586	2.642	2.701	2.569	2.439	19.298	19.962	19.276	19.332	18.644	0.456	0.404	0.486	0.419	0.528	8.136	7.825	7.795	8.931	8.044	54.327	51.166	47.634	59.675	59.894	0.076	0.152	0.151	0.037	0.039	0.04	0.033	0.034	0.033
Oleur061Scf6451g01042.1	109.529	105.938	105.216	116.257	111.06	5.872	5.997	5.418	6.072	6.025	4.542	4.226	4.831	4.282	4.87	12.804	12.171	13.017	13.728	12.356	79.844	82.831	79.226	80.571	76.865	5.426	5.482	5.585	5.05	5.608	26.243	26.733	25.837	25.604	26.818	48.093	42.869	43.026	54.598	53.122	34.452	35.688	33.313	34.945	33.91	54.289	54.883	50.88	55.825
Oleur061Scf6622g04008.1	401.841	401.141	418.708	397.131	390.906	10.158	8.691	10.413	11.5	10.231	11.505	10.98	12.815	12.411	10.031	37.746	41.556	35.74	35.539	38.458	474.481	484.802	466.907	470.565	475.839	10.589	9.407	10.97	11.366	10.721	99.439	94.532	103.789	101.812	97.879	374.178	383.923	353.061	394.493	366.591	0.995	1.195	1.335	0.877	0.7	0.127	0.18	0.13	0.146
Oleur061Scf6854g04027.1	0	0	0	0	0	0	0	0	0	0	0	0	0	0	0	0	0	0	0	0	0	0	0	0	0	0	0	0	0	0	0	0	0	0	0	0	0	0	0	0	0	0	0	0	0	0	0	0	0
Oleur061Scf7085g01025.1	0	0	0	0	0	0	0	0	0	0	0	0	0	0	0	0	0	0	0	0	0.003	0	0	0.032	0.033	0	0	0	0	0	0	0	0	0	0	0	0	0	0	0	0.004	0	0	0.057	0.059	0	0	0	0
Oleur061Scf7194g00006.1	0.01	0.028	0.028	0	0.056	0.411	0.336	0.526	0.384	0.422	0.341	0.607	0.672	0.122	0.27	0.271	0.569	0.12	0.278	0.286	0.006	0	0.098	0	0.28	0.072	0.583	0	0.291	0.61	0.046	0	0.158	0.234	0.48	0.026	0.148	0.152	0.075	0	0.027	0	0.249	0.079	0.099	0.213	0.45	0.169	0.296
Oleur061Scf7513g00005.1	0.001	0	0	0.212	0	0.017	0.046	0.072	0	0.108	0	0	0	0	0	0.001	0.034	0	0	0	0.001	0	0	0	0.028	0.005	0	0.063	0	0.167	0.003	0.027	0.056	0	0	0	0	0	0	0	0	0	0	0	0	0.001	0	0	0
Oleur061Scf7549g01032.1	1.257	49.862	18.755	10.543	0	0.484	2.683	11.1	0	7.284	0.038	7.592	0	0	4.138	0.775	0	15.579	9.903	9.252	1.042	23.688	11.956	0	16.471	0.051	14.915	0	0	6.867	0.003	4.211	0	0	0	0.085	0	0	24.226	34.08	0.542	0	6.036	7.965	7.08	0.045	5.589	11.114	0
Oleur061Scf7653g04013.1	4.15	3.761	4.093	4.235	4.549	0.177	0.156	0.149	0.211	0.199	2.831	3.005	2.622	2.488	3.276	0.256	0.286	0.329	0.299	0.154	2.21	2.361	2.199	2.046	2.248	0.108	0.089	0.071	0.194	0.109	0.135	0.248	0.095	0.22	0.064	2.246	2.683	1.716	2.539	2.175	27.234	26.443	27.76	26.991	27.763	3.482	3.277	3.573	3.438
Oleur061Scf7760g00005.1	108.002	109.995	114.027	101.005	107.399	37.663	40.564	39.43	35.749	35.191	80.85	87.382	78.203	77.756	80.415	45.242	42.781	46.441	47.192	44.685	74.525	74.299	74.602	74.121	75.083	45.961	46.084	44.754	45.9	47.139	49.212	48.967	50.649	46.75	50.586	88.415	88.421	94.469	83.917	87.177	44.228	42.754	44.107	45.613	44.484	21.141	22.435	21.112	20.909
Oleur061Scf7805g00013.1	0.382	0.405	0.342	0.425	0.361	0.004	0	0	0.043	0.06	0.004	0.051	0	0.076	0	0	0	0	0	0	0.006	0.095	0.26	0	0	0.256	0.206	0.261	0.339	0.236	0.005	0	0	0.094	0.144	0	0	0	0	0	0	0	0	0	0	0	0	0	0
Oleur061Scf8232g00023.1	27.26	27.241	26.892	27.095	27.821	1.557	1.271	1.446	2.059	1.555	0.83	1.13	1.112	0.743	0.509	2.285	2.424	2.697	2.249	1.855	20.854	21.304	20.975	21.118	20.043	0.813	1.161	1.054	0.613	0.584	6.1	7.213	6.556	5.872	4.988	34.048	30.774	32.257	36.279	37.316	0.005	0.114	0.125	0	0	0.304	0.219	0.315	0.357
Oleur061Scf8348g02016.1	2.077	2.349	2.329	1.786	1.906	1.056	1.075	0.965	1.077	1.113	1.397	1.493	1.38	1.349	1.374	0.901	0.894	0.908	0.896	0.906	0.975	0.985	1.024	0.904	0.991	0.958	0.94	0.97	0.928	0.994	0.762	0.958	0.876	0.653	0.617	1.501	1.603	1.504	1.364	1.542	2.372	2.295	2.359	2.366	2.471	0.89	0.765	0.773	1.006
Oleur061Scf8429g00004.1	490.014	502.999	483.185	494.667	479.557	165.225	169.295	162.549	166.195	162.95	78.296	78.499	76.871	79.403	78.433	197.605	196.979	193.07	200.72	199.739	820.275	836.529	814.119	830.264	800.67	104.208	103.135	100.528	107.568	105.739	135.927	134.173	129.706	139.072	141.045	988.549	989.142	958.426	1018.49	989.05	0.335	0.546	0.944	0.133	0.183	0.138	0.181	0.18	0.11
Oleur061Scf8528g00015.1	0	0	0	0	0	0.011	0	0.04	0.039	0.04	0	0	0	0	0	0	0	0	0	0	0.004	0	0	0.063	0.065	0	0	0	0	0	0.177	0.15	0.32	0.158	0.13	0.009	0.32	0.371	0	0	0	0	0	0	0	0	0	0	0
Oleur061Scf8779g00011.1	37.434	35.039	36.049	38.197	40.697	9.715	10.406	9.691	8.893	9.934	12.645	11.506	13.032	13.936	12.236	14.85	14.153	13.823	16.689	14.892	26.212	27.392	27.199	24.961	25.384	3.733	4.099	3.4	3.399	4.097	4.428	3.949	5.313	3.676	4.987	12.236	13.849	13.836	10.331	11.323	7.468	7.371	6.8	8.425	7.367	8.143	8.399	8.054	8.726
Oleur061Scf8869g00006.1	382.468	388.985	373.422	382.089	385.551	23.271	23.539	21.868	23.165	24.594	31.86	31.842	29.902	32.157	33.653	78.08	76.033	84.61	76.632	75.393	499.503	483.036	506.21	503.525	505.614	26.818	28.569	26.388	26.141	26.248	99.84	99.85	98.093	97.82	103.705	300.668	283.496	317.44	280.697	323.522	0.075	0.398	0	0.439	0.7	0.127	0.18	0.13	0.146
Oleur061Scf8992g00006.1	303.381	314.207	302.867	300.225	296.509	5.507	5.568	5.183	5.556	5.738	3.742	3.95	3.463	4.176	3.433	29.664	30.867	31.401	28.265	28.264	270.915	273.626	269.177	275.019	265.935	7.261	7.735	7.619	7.062	6.681	24.129	25.795	25.78	22.897	22.261	118.855	117.003	114.821	123.683	120.098	0.386	0.467	0.493	0.35	0.275	0	0	0	0
Oleur061Scf9039g00011.1	0.304	0.202	0.643	0.242	0.271	0.04	0.078	0.04	0.019	0.04	0.004	0	0.035	0.069	0	0.004	0	0.078	0.075	0	0.078	0.193	0.064	0.094	0.032	0.092	0.129	0.072	0.071	0.11	0.038	0	0.159	0.127	0.389	0.006	0	0	0.122	0.125	0	0	0	0	0	0	0	0	0
Oleur061Scf9071g00003.1	0.221	0.09	0.275	0.133	0.726	0.033	0.039	0.08	0.019	0.02	0	0	0	0	0	0	0	0	0	0	0	0	0	0	0	0.001	0	0	0.141	0	0	0	0	0	0	0	0	0	0	0	0.257	0.115	0.115	0.623	0.526	0.005	0.149	0	0.05
Oleur061Scf9166g08006.1	0	0	0	0	0	0	0	0	0	0	0	0	0	0	0	0	0	0	0	0	0	0	0	0	0	0	0	0	0	0	0	0	0	0	0	0	0	0	0	0	0	0	0	0	0	0	0	0	0
[truncated: 6 more columns]

## Sheet: Development
Name	1 - linear total RPKM	ML1A_CGATGT_L005_R1 - linear total RPKM	ML1A_CGATGT_L005_R2 - linear total RPKM	ML1A_CGATGT_L006_R1 - linear total RPKM	ML1A_CGATGT_L006_R2 - linear total RPKM	ML1B_TGACCA_L005_R1 - linear total RPKM	ML1B_TGACCA_L005_R2 - linear total RPKM	ML1B_TGACCA_L006_R1 - linear total RPKM	ML1B_TGACCA_L006_R2 - linear total RPKM	2 - linear total RPKM	ML2A_ACAGTG_L005_R1 - linear total RPKM	ML2A_ACAGTG_L005_R2 - linear total RPKM	ML2A_ACAGTG_L006_R1 - linear total RPKM	ML2A_ACAGTG_L006_R2 - linear total RPKM	ML2B_GCCAAT_L005_R1 - linear total RPKM	ML2B_GCCAAT_L005_R2 - linear total RPKM	ML2B_GCCAAT_L006_R1 - linear total RPKM	ML2B_GCCAAT_L006_R2 - linear total RPKM	3 - linear total RPKM	ML3A_CAGATC_L005_R1 - linear total RPKM	ML3A_CAGATC_L005_R2 - linear total RPKM	ML3A_CAGATC_L006_R1 - linear total RPKM	ML3A_CAGATC_L006_R2 - linear total RPKM	ML3B_CTTGTA_L005_R1 - linear total RPKM	ML3B_CTTGTA_L005_R2 - linear total RPKM	ML3B_CTTGTA_L006_R1 - linear total RPKM	ML3B_CTTGTA_L006_R2 - linear total RPKM	4 - linear total RPKM	ML4A_AGTCAA_L005_R1 - linear total RPKM	ML4A_AGTCAA_L005_R2 - linear total RPKM	ML4A_AGTCAA_L006_R1 - linear total RPKM	ML4A_AGTCAA_L006_R2 - linear total RPKM	ML4B_AGTTCC_L005_R1 - linear total RPKM	ML4B_AGTTCC_L005_R2 - linear total RPKM	ML4B_AGTTCC_L006_R1 - linear total RPKM	ML4B_AGTTCC_L006_R2 - linear total RPKM	5 - linear total RPKM	ML5A_ATGTCA_L005_R1 - linear total RPKM	ML5A_ATGTCA_L005_R2 - linear total RPKM	ML5A_ATGTCA_L006_R1 - linear total RPKM	ML5A_ATGTCA_L006_R2 - linear total RPKM	ML5B_CCGTCC_L005_R1 - linear total RPKM	ML5B_CCGTCC_L005_R2 - linear total RPKM	ML5B_CCGTCC_L006_R1 - linear total RPKM	ML5B_CCGTCC_L006_R2 - linear total RPKM	6 - linear total RPKM	ML6A_GTCCGC_L005_R1 - linear total RPKM	ML6A_GTCCGC_L005_R2 - linear total RPKM	ML6A_GTCCGC_L006_R1 - linear total RPKM
Oleur061Scf0038g03004.1	0.033	0.001	0.001	0.074	0.224	0.12	0.244	0.079	0.04	0.014	0.324	0.125	0.001	0.001	0.173	0.001	0.295	0.001	0.224	0.164	0.419	0.203	0.001	0.64	1.133	0.83	0.778	0.117	0.001	0.001	0.43	0.665	0.788	0.644	0.535	0.478	0.305	0.565	0.387	0.422	0.434	0.098	0.159	0.389	0.312	0.028	0.001	0.266	0.001
Oleur061Scf0098g04035.1	5.638	4.159	4.158	5.529	4.963	7.703	6.052	7.583	6.086	2.447	3.801	2.451	2.881	2.14	2.3	2.179	2.847	1.568	8.073	9.971	7.909	8.343	7.782	7.6	8.064	8.21	7.007	3.307	3.693	3.251	3.504	3.861	3.138	2.626	3.151	3.391	4.465	5.535	2.638	5.591	4.663	4.576	4.083	3.959	5.606	2.148	1.866	2.7	3.019
Oleur061Scf0101g01002.1	7.05	6.724	6.619	9.164	7.603	6.649	6.367	6.517	7.135	3.073	4.843	4.964	4.422	3.452	2.301	1.873	2.38	2.112	8	22.042	20.986	19.311	18.026	3.684	2.817	3.027	3.318	3.41	3.884	4.11	4.172	4.033	3.032	2.458	2.925	3.12	4.155	6.527	7.206	5.997	6.263	3.016	2.967	2.228	2.523	0.913	0.762	0.884	0.325
Oleur061Scf0101g01021.1	2.932	1.757	2.166	2.672	2.613	4.271	3.32	3.393	4.273	1.32	2.545	2.234	2.047	2.09	0.659	0.807	0.793	0.9	2.723	3.813	3.544	2.895	4.566	2.278	1.564	1.893	2.509	1.463	1.102	1.08	1.381	1.52	2.334	1.418	1.77	1.433	1.442	1.377	2.123	1.818	2.223	0.842	1.066	1.139	1.545	1.64	1.423	1.569	1.921
Oleur061Scf0106g06001.1	9.4	7.818	9.383	8.379	8.884	8.665	10.565	10.283	11.858	5.056	4.898	6.562	4.342	5.996	3.579	4.104	5.692	6.105	17.094	13.887	22.045	13.013	17.375	15.462	19.082	16.441	21.714	15.661	9.752	11.505	9.197	13.652	20.808	24.724	21.668	23.048	10.568	14.514	16.751	12.732	18.977	6.246	10.577	5.025	7.98	12.582	8.847	12.797	9.781
Oleur061Scf0106g06008.1	0.003	0.001	0.001	0.095	0.124	0.001	0.001	0.001	0.001	0.001	0.001	0.001	0.001	0.001	0.001	0.001	0.001	0.001	0.003	0.001	0.048	0.092	0.001	0.001	0.001	0.001	0.001	0.001	0.001	0.001	0.001	0.001	0.001	0.001	0.001	0.001	0.001	0.001	0.001	0.001	0.001	0.001	0.001	0.001	0.001	0.001	0.001	0.001	0.001
Oleur061Scf0147g01027.1	0.002	0.001	0.001	0.001	0.138	0.001	0.001	0.001	0.001	0.014	0.15	0.154	0.299	0.302	0.001	0.001	0.001	0.001	0.623	0.302	0.621	0.603	0.609	1.363	0.803	0.247	1.217	0.003	0.001	0.001	0.001	0.001	0.001	0.001	0.132	0.133	0.029	0.037	0.306	0.001	0.038	0.036	0.001	0.173	0.217	0.003	0.001	0.001	0.001
Oleur061Scf0156g01015.1	319.081	293.509	271.5	297.624	282.05	362.298	346.194	365.249	350.626	251.026	291.767	270.354	286.099	267.531	234.312	221.104	233.341	216.025	253.208	292.615	265.473	289.196	265.366	239.542	223.113	239.217	221.702	250.872	221.017	203.824	222.397	201.219	306.467	286.834	307.375	288.036	221.84	247.478	220.322	248.249	224.919	216.145	199.558	217.609	205.266	231.29	215.898	208.156	211.244
Oleur061Scf0176g00018.1	24.748	20.691	27.082	19.306	24.907	23.693	25.419	28.565	30.357	26.038	26.913	33.896	25.448	24.991	21.118	29.219	20.494	28.794	81.918	95.505	92.925	85.896	100.573	65.073	74.047	67.891	80.857	83.396	102.616	105.982	98.614	109.781	61.712	75.501	63.203	67.484	63.002	65.811	73.27	60.842	72.926	54.419	62.424	54.232	62.976	19.143	11.187	16.675	16.982
Oleur061Scf0180g12067.1	70.399	60.031	51.776	64.011	50.105	86.474	81.221	96.75	89.064	35.873	46.654	41.786	51.018	43.406	28.871	28.321	31.177	24.92	51.576	95.756	76.879	93.2	78.233	33.038	27.249	34.771	29.8	50.278	50.792	43.784	50.03	37.048	63.025	51.634	60.021	50.721	46.826	77.24	64.628	77.297	66.71	34.897	27.637	33.811	27.542	19.275	17.768	17.065	21.147
Oleur061Scf0186g06043.1	7.54	6.663	8.127	6.459	5.974	6.751	7.6	9.914	9.827	19.288	21.148	17.212	23.372	19.337	20.937	16.859	20.144	16.378	8.731	10.36	8.81	10.076	8.617	7.804	9.462	8.468	6.815	24.003	25.749	20.124	26.031	22.788	27.303	22.843	25.47	22.57	10.852	9.572	8.513	11.098	9.938	13.45	12.381	11.981	10.728	10.384	12.484	8.582	12.5
Oleur061Scf0238g01010.1	0.001	0.001	0.001	0.001	0.001	0.001	0.001	0.001	0.001	0.003	0.001	0.001	0.001	0.001	0.001	0.152	0.001	0.149	0.001	0.001	0.001	0.001	0.001	0.001	0.001	0.001	0.001	0.001	0.001	0.001	0.001	0.001	0.001	0.001	0.001	0.001	0.001	0.001	0.001	0.001	0.001	0.001	0.001	0.001	0.001	0.001	0.001	0.001	0.001
Oleur061Scf0243g01010.1	0.506	2.071	1.993	1.452	2.042	0.934	0.856	0.449	0.001	0.114	1.133	1.113	0.5	0.001	0.383	0.754	0.165	0.001	1.668	3.723	4.903	2.781	2.299	0.251	1.743	2.546	0.46	0.231	0.001	0.578	0.339	0.001	1.834	3.113	2.552	2.978	0.136	1.554	1.427	1.151	1.023	0.175	0.001	0.001	0.263	0.846	0.449	0.769	0.489
Oleur061Scf0258g01032.1	0.001	0.001	0.001	0.001	0.001	0.001	0.001	0.001	0.001	0.001	0.001	0.001	0.001	0.001	0.001	0.001	0.001	0.001	0.001	0.001	0.001	0.001	0.001	0.001	0.001	0.001	0.001	0.001	0.001	0.001	0.001	0.001	0.001	0.001	0.001	0.001	0.001	0.001	0.001	0.001	0.001	0.001	0.001	0.001	0.001	0.001	0.001	0.001	0.001
Oleur061Scf0259g06030.1	1.457	1.6	1.418	1.23	1.244	1.881	1.676	1.247	1.486	3.529	3.346	3.184	3.253	3.447	3.778	3.624	3.831	3.842	1.735	1.684	1.978	1.916	1.698	1.672	1.705	1.521	1.746	0.827	0.807	1.082	0.723	0.898	0.422	0.934	0.77	1.267	0.729	0.793	0.813	1.184	0.479	0.691	0.859	0.535	0.689	2.282	2.15	2.616	1.968
Oleur061Scf0296g01014.1	0.001	0.001	0.001	0.001	0.001	0.001	0.001	0.001	0.001	0.001	0.001	0.001	0.001	0.001	0.001	0.001	0.001	0.001	0.001	0.001	0.001	0.001	0.001	0.001	0.001	0.001	0.001	0.001	0.001	0.001	0.001	0.001	0.001	0.001	0.001	0.001	0.001	0.001	0.001	0.001	0.001	0.001	0.001	0.001	0.001	0.001	0.001	0.001	0.001
Oleur061Scf0342g12031.1	3.034	3.409	2.763	2.422	2.77	4.382	3.638	2.908	2.452	2.105	2.471	1.528	2.183	2.825	1.857	2.555	1.87	1.865	2.564	2.698	2.347	2.582	2.319	2.935	3.243	2.667	1.938	2.521	2.211	1.429	1.992	2.521	3.053	1.84	4.596	3.981	2.921	5.283	3.616	4.082	4.175	2.137	1.343	2.744	2.068	3.136	3.1	2.853	2.536
Oleur061Scf0386g00009.1	0.013	0.045	0.046	0.001	0.001	0.097	0.099	0.048	0.001	0.049	0.098	0.05	0.098	0.099	1.212	0.001	0.001	0.604	0.006	0.149	0.153	0.001	0.15	0.001	0.001	0.001	0.001	0.018	0.001	0.001	0.397	0.001	0.043	0.067	0.108	0.087	0.041	0.086	0.001	0.219	0.111	0.178	0.217	0.094	0.001	0.008	0.001	0.001	0.001
Oleur061Scf0410g01025.1	138.819	85.332	89.366	79.687	84.971	211.177	238.912	214.615	246.665	124.06	103.47	108.084	103.011	107.918	138.173	161.781	132.18	152.755	140.114	219.216	229.324	204.611	221.596	90.193	89.736	89.298	90.172	51.646	74.488	83.492	72.961	80.491	32.685	36.773	33.256	34.67	54.039	79.189	88.432	86.364	90.789	34.459	35.78	32.941	32.611	104.327	80.99	93.213	91.544
Oleur061Scf0417g02009.1	1.794	2.011	1.433	1.299	1.568	2.614	2.435	1.718	1.668	0.332	0.375	0.503	0.255	0.001	1.074	1.33	1.365	1.599	1.629	1.755	1.718	2.09	2.03	1.349	1.686	2.347	0.727	0.007	0.148	0.001	0.137	0.28	0.001	0.001	0.001	0.001	0.004	0.271	0.417	0.001	0.001	0.001	0.001	0.001	0.001	0.02	0.497	0.256	0.769
Oleur061Scf0430g00024.1	0.004	0.001	0.001	0.001	0.001	0.001	0.001	0.255	0.256	0.004	0.001	0.001	0.001	0.001	0.357	0.242	0.001	0.001	0.001	0.001	0.001	0.001	0.001	0.001	0.001	0.001	0.001	0.001	0.001	0.001	0.001	0.001	0.001	0.001	0.001	0.001	0.002	0.001	0.001	0.001	0.001	0.001	0.001	0.001	0.126	0.002	0.141	0.001	0.001
Oleur061Scf0451g01009.1	22.476	16.331	17.226	17.267	18.439	28.983	30.077	28.288	29.49	17.31	20.136	19.56	19.706	20.895	15.613	14.188	14.768	15.193	11.828	19.706	19.928	19.21	19.816	6.787	7.117	7.016	7.562	2.761	3.198	3.306	2.122	2.517	2.605	2.849	2.65	3.037	4.654	4.538	4.724	5.004	5.338	3.991	4.951	5.052	3.85	3.223	2.802	3.233	3.09
Oleur061Scf0466g03012.1	117.792	88.131	80.357	89.095	81.149	177.095	147.723	179.852	153.838	84.154	196.08	163.987	205.593	170.78	39.657	35.911	42.469	36.836	80.604	52.617	43.497	55.322	43.24	144.609	126.517	143.595	123.876	68.391	60.666	48.823	57.699	45.494	96.817	85.563	91.427	81.276	61.138	53.616	49.116	57.438	49.758	76.373	64.81	78.805	66.489	74.228	40.552	40.341	42.413
Oleur061Scf0505g01006.1	0.001	0.001	0.001	0.001	0.001	0.001	0.001	0.001	0.001	0.001	0.001	0.001	0.001	0.001	0.001	0.001	0.001	0.001	0.001	0.001	0.001	0.001	0.001	0.001	0.001	0.001	0.001	0.002	0.001	0.001	0.001	0.217	0.001	0.001	0.001	0.001	0.001	0.001	0.001	0.001	0.001	0.001	0.001	0.001	0.001	0.001	0.001	0.001	0.001
Oleur061Scf0523g01011.1	6.664	14.061	15.421	14.767	12.916	2.959	2.438	3.391	3.845	1.5	1.781	0.835	2.283	1.38	1.872	1.314	1.95	1.14	6.907	4.778	2.981	4.236	3.752	13.648	11.809	12.341	11.502	6.144	6.048	6.606	7.119	4.988	7.369	5.306	7.024	5.21	10.828	11.667	9.293	13.984	10.892	9.332	10.8	12.534	9.059	8.523	8.567	7.694	8.766
Oleur061Scf0623g01004.1	0.02	0.379	0.623	0.001	0.771	0.001	0.156	0.001	0.001	0.028	0.001	0.001	0.14	0.001	0.113	0.31	0.304	0.251	0.793	0.623	1.356	0.905	0.951	0.806	0.954	0.462	0.606	0.206	0.59	0.807	0.506	0.671	0.341	0.139	0.001	0.435	0.582	0.892	1.06	0.552	1.152	0.559	0.708	0.132	0.42	0.628	0.26	0.646	0.14
Oleur061Scf0638g02012.1	40.634	39.919	31.126	41.054	35.239	50.763	41.465	48.505	40.494	15.326	19.879	15.408	21.021	17.122	14.265	12.39	13.368	11.685	61.146	77.305	57.49	78.446	58.584	64.466	48.951	62.932	48.178	56.571	56.726	47.213	61.476	45.188	72.068	55.174	67.765	52.326	46.231	72.908	56.812	73.79	54.651	38.332	27.178	38.633	31.042	44.46	45.941	36.2	46.85
Oleur061Scf0638g02004.1	0.024	0.7	0.431	0.678	0.499	0.001	0.001	0.001	0.001	0.001	0.001	0.001	0.001	0.001	0.001	0.001	0.001	0.001	0.006	0.154	0.079	0.154	0.001	0.001	0.001	0.001	0.001	0.001	0.001	0.001	0.001	0.001	0.001	0.001	0.001	0.001	0.001	0.001	0.001	0.001	0.001	0.001	0.001	0.001	0.001	0.001	0.001	0.001	0.001
Oleur061Scf0690g01039.1	1.312	1.637	1.201	1.475	1.301	1.328	1.353	1.136	1.14	0.523	0.579	0.593	0.48	0.485	0.528	0.361	0.613	0.596	1.319	2.244	1.891	2.094	1.991	1.013	1.033	0.701	0.705	0.297	1.075	0.691	0.681	0.447	0.426	0.176	0.085	0.043	0.473	0.464	0.473	0.514	0.388	0.651	0.445	0.629	0.316	0.257	0.104	0.053	0.347
Oleur061Scf0694g03006.1	0.05	0.001	0.272	0.163	0.298	0.267	0.219	0.053	0.001	0.071	0.164	0.331	0.001	0.292	0.001	0.602	0.181	0.391	0.415	0.136	0.505	0.876	0.295	0.562	0.224	0.634	0.623	0.002	0.165	0.001	0.001	0.001	0.001	0.001	0.001	0.001	0.002	0.001	0.223	0.001	0.001	0.001	0.001	0.001	0.001	0.034	0.001	0.001	0.117
Oleur061Scf0694g04008.1	0.016	0.095	0.001	0.001	0.001	0.302	0.337	0.581	0.001	0.014	0.208	0.214	0.001	0.001	0.001	0.001	0.095	0.379	0.023	0.377	0.001	0.209	0.001	1.106	0.001	0.001	0.86	0.008	0.211	0.001	0.304	0.427	0.001	0.001	0.001	0.001	0.004	0.001	0.001	0.001	0.626	0.001	0.001	0.256	0.001	0.004	0.001	0.001	0.001
Oleur061Scf0694g04001.1	0.023	0.045	0.046	0.001	0.001	0.097	0.099	0.048	0.072	0.052	0.098	0.05	0.172	0.099	0.001	0.617	1.071	0.001	0.751	0.149	0.153	0.738	0.15	1.983	2.014	3.032	3.336	0.008	0.001	0.001	0.001	0.001	0.043	0.067	0.108	0.087	0.07	0.086	0.075	0.219	0.111	0.178	0.217	0.094	0.001	0.015	0.001	0.001	0.159
Oleur061Scf0761g01005.1	0.014	0.228	0.117	0.34	0.229	0.001	0.001	0.001	0.001	0.012	0.001	0.001	0.001	0.001	0.228	0.116	0.113	0.114	0.028	0.001	0.001	0.125	0.127	0.001	0.116	0.227	1.027	0.002	0.001	0.001	0.001	0.001	0.001	0.001	0.001	0.221	0.144	0.373	0.382	0.371	0.5	0.241	0.122	0.24	0.001	0.046	0.135	0.137	0.134
Oleur061Scf0830g08007.1	0.002	0.001	0.001	0.158	0.001	0.001	0.001	0.001	0.001	0.001	0.001	0.001	0.001	0.001	0.001	0.001	0.001	0.001	0.001	0.001	0.001	0.001	0.001	0.001	0.001	0.001	0.001	0.004	0.176	0.001	0.001	0.001	0.001	0.001	0.152	0.001	0.001	0.001	0.001	0.001	0.001	0.001	0.001	0.001	0.001	0.001	0.001	0.001	0.001
Oleur061Scf0830g08009.1	0.002	0.001	0.001	0.001	0.001	0.001	0.146	0.001	0.001	0.003	0.146	0.001	0.145	0.001	0.001	0.001	0.001	0.001	0.002	0.001	0.001	0.001	0.148	0.001	0.001	0.001	0.001	0.001	0.001	0.001	0.001	0.001	0.001	0.001	0.001	0.001	0.001	0.001	0.001	0.001	0.001	0.001	0.001	0.001	0.001	0.001	0.001	0.001	0.001
Oleur061Scf0830g09001.1	0.002	0.549	0.001	0.001	0.001	0.001	0.001	0.001	0.001	0.002	1.484	0.001	0.001	0.001	0.001	0.001	0.001	0.001	0.005	0.202	0.001	0.001	1.155	0.001	0.001	0.001	0.001	0.002	0.001	0.001	0.001	0.308	0.001	0.001	0.001	0.001	0.002	0.001	0.001	0.001	0.001	0.001	0.595	0.001	0.001	0.011	0.001	0.001	0.001
Oleur061Scf0830g09023.1	0.59	0.337	0.864	0.503	0.678	0.544	0.554	0.903	0.543	0.193	0.553	1.323	0.001	0.275	0.336	0.171	0.502	0.336	0.043	0.371	0.382	0.554	0.001	0.337	0.469	0.001	0.001	0.073	0.187	0.001	0.372	0.189	0.001	0.263	0.486	0.489	0.036	0.367	0.376	0.001	0.001	0.356	0.181	0.354	0.001	0.069	0.199	0.001	0.396
Oleur061Scf0830g09012.1	0.001	0.001	0.001	0.001	0.001	0.001	0.001	0.001	0.001	0.001	0.001	0.001	0.001	0.001	0.001	0.001	0.001	0.001	0.001	0.001	0.001	0.001	0.001	0.001	0.001	0.001	0.001	0.001	0.001	0.001	0.001	0.001	0.001	0.001	0.001	0.001	0.001	0.001	0.001	0.001	0.001	0.001	0.001	0.001	0.001	0.001	0.001	0.001	0.001
Oleur061Scf0830g10010.1	0.034	0.121	0.164	0.001	0.001	0.131	0.067	0.13	0.077	0.086	0.133	0.068	0.265	0.235	0.182	0.001	0.241	0.121	0.044	0.134	0.001	0.2	0.135	0.243	0.14	0.121	0.001	0.019	0.001	0.001	0.001	0.136	0.059	0.145	0.26	0.059	0.005	0.132	0.001	0.001	0.001	0.076	0.065	0.001	0.001	0.004	0.001	0.073	0.071
Oleur061Scf0830g11020.1	0.828	1.154	0.83	0.804	0.581	0.995	0.507	0.99	0.993	0.756	0.253	0.648	1.008	0.763	1.384	0.704	1.262	0.69	0.289	1.146	0.393	1.014	0.898	0.577	0.001	0.92	0.231	0.258	0.256	0.001	0.638	0.518	1.006	0.913	0.777	0.335	0.075	0.001	0.258	0.376	0.127	0.61	0.001	0.364	0.365	0.154	0.136	0.001	0.407
Oleur061Scf0872g05024.1	57.015	46.498	45.343	44.648	46.297	68.993	69.169	72.759	73.796	53.697	50.402	52.656	56.654	57.574	52.173	53.312	53.172	53.992	105.168	105.475	108.197	113.766	113.671	97.499	100.372	101.4	102.189	66.93	74.354	73.952	73.594	73.991	58.735	61.358	60.422	61.762	63.857	61.336	62.847	64.857	66.804	64.215	61.922	63.724	65.331	62.069	48.44	49.675	47.16
Oleur061Scf0931g02045.1	86.813	88.835	101.045	87.598	104.874	74.501	82.015	75.617	84.673	32.024	50.103	56.968	53.532	65.076	17.128	18.757	15.77	21.956	62.577	100.904	126.043	104.63	125.089	30.972	38.388	32.529	36.526	74.738	55.801	66.856	57.599	69.988	85.109	99.421	81.523	93.835	59.548	72.724	88.499	74.366	85.888	41.885	49.753	39.168	47.123	15.228	10.321	11.208	8.069
Oleur061Scf0994g03003.1	50.491	61.633	49.732	57.497	49.028	50.877	47.207	47.76	42.616	23.787	35.726	28.199	39.536	37.343	17.635	12.643	20.295	15.23	60.178	74.53	66.928	75.64	62.481	55.281	53.505	53.343	46.238	76.452	76.614	72.248	81.9	70.183	82.351	71.045	80.18	78.2	40.629	61.728	54.144	64.143	54.83	31.097	27.859	32.492	22.44	16.286	20.185	18.137	20.57
Oleur061Scf1072g00019.1	1.491	2.341	2.742	1.883	2.144	1.219	0.605	1.06	1.205	2.651	2.293	2.012	2.338	2.058	2.891	1.716	5.322	4.168	1.897	1.551	1.802	1.399	0.959	2.042	1.198	4.209	4.348	0.826	0.547	1.246	1.171	0.901	0.481	0.867	0.779	0.93	0.69	0.411	1.114	1.598	1.17	1.235	0.531	0.166	0.554	2.576	3.391	3.339	2.735
Oleur061Scf1119g10041.1	152.842	160.689	161.812	166.083	163.662	140.117	142.208	144.575	146.273	241.638	274.695	289.617	272.736	288.873	200.744	209.39	206.237	213.912	210.031	254.719	264.104	260.524	276.464	166.61	166.917	169.185	166.104	54.656	62.089	65.438	62.812	66.197	47.674	44.906	48.054	45.823	104.141	124.269	134.472	127.224	130.386	78.956	85.795	84.133	87.575	184.502	174.885	174.131	170.289
Oleur061Scf1121g01015.1	0.002	0.001	0.001	0.001	0.001	0.001	0.143	0.001	0.001	0.003	0.142	0.001	0.142	0.001	0.001	0.001	0.001	0.001	0.002	0.001	0.001	0.001	0.145	0.001	0.001	0.001	0.001	0.002	0.001	0.001	0.001	0.073	0.001	0.001	0.001	0.001	0.001	0.001	0.001	0.001	0.001	0.001	0.001	0.001	0.001	0.001	0.001	0.001	0.001
Oleur061Scf1121g01024.1	0.025	0.456	0.468	0.001	0.001	0.001	0.001	1.466	0.49	0.023	0.001	0.001	0.001	0.001	0.456	0.464	0.622	0.624	0.001	0.001	0.001	0.001	0.001	0.001	0.001	0.001	0.001	0.001	0.001	0.001	0.001	0.001	0.001	0.001	0.001	0.001	0.001	0.001	0.001	0.001	0.001	0.001	0.001	0.001	0.001	0.004	0.001	0.001	0.001
Oleur061Scf1121g01006.1	0.215	0.138	0.097	0.221	0.069	0.312	0.454	0.37	0.432	0.292	0.432	0.232	0.226	0.228	0.207	0.351	0.411	0.344	0.04	0.228	0.156	0.001	0.089	0.001	0.211	0.137	0.069	0.065	0.077	0.079	0.164	0.019	0.2	0.001	0.169	0.509	0.03	0.001	0.166	0.001	0.001	0.424	0.406	0.084	0.291	0.03	0.001	0.001	0.081
Oleur061Scf1330g06004.1	1317.75	977.831	1067.15	978.878	1072	1638.07	1742.65	1654.15	1758.43	516.962	468.737	509.244	468.704	519.915	525.144	566.881	525.401	560.692	221.629	352.364	377.478	352.057	374.453	121.969	139.49	131.335	148.575	301.569	272.791	303.934	274.124	311.941	293.626	333.242	294.83	334.453	245.396	247.789	266.373	240.046	263.741	211.276	252.442	220.884	267.124	137.073	140.518	155.671	135.743
Oleur061Scf1371g00022.1	0.002	0.001	0.001	0.046	0.001	0.001	0.001	0.001	0.001	0.003	0.05	0.001	0.001	0.001	0.001	0.093	0.001	0.001	0.002	0.001	0.001	0.05	0.001	0.001	0.001	0.001	0.001	0.001	0.001	0.001	0.001	0.001	0.001	0.001	0.001	0.001	0.001	0.001	0.001	0.001	0.001	0.001	0.001	0.001	0.001	0.001	0.001	0.001	0.001
Oleur061Scf1395g09059.1	141.446	98.376	95.052	99.18	94.338	218.715	199.866	212.157	197.464	37.028	49.833	49.137	45.692	46.953	26.624	27.964	31.068	29.084	96.313	109.976	111.719	113.262	113.782	78.077	84.173	79.845	89.118	47.543	41.24	43.204	42.703	44.549	51.459	55.177	51.257	52.919	44.636	48.446	53.823	51.585	55.104	37.986	38.262	38.049	38.442	11.427	11.007	10.937	8.937
Oleur061Scf1407g06005.1	116.7	115.619	99.581	112.136	97.442	139.046	118.002	138.157	120.63	24.783	28.409	25.796	28.993	25.387	23.006	20.15	25.066	22.707	38.017	39.22	34.84	34.316	30.371	44.33	37.873	45.69	39.939	38.232	48.853	41.902	51.691	43.38	33.822	27.572	34.511	30.896	28.328	32.777	27.052	29.288	26.095	30.514	26.704	28.633	26.232	10.838	8.863	6.92	8.055
Oleur061Scf1427g05001.1	0.562	0.623	0.256	1.116	0.627	0.806	0.41	0.668	0.402	0.012	0.001	0.001	0.272	0.137	0.001	0.001	0.124	0.124	0.66	1.512	0.141	1.505	0.277	0.748	0.635	1.365	0.624	0.042	0.138	0.143	0.001	0.14	0.001	0.123	0.24	0.121	0.003	0.136	0.001	0.001	0.137	0.001	0.001	0.001	0.001	0.261	0.737	0.747	0.293
Oleur061Scf1489g00038.1	8.64	5.66	7.146	7.536	6.925	10.593	10.983	10.972	11.531	5.9	4.679	4.615	5.838	6.573	6.649	6.16	6.5	6.653	11.212	9.055	9.86	11.378	11.312	12.315	12.506	11.409	12.369	10.573	9.327	9.048	9.458	8.73	11.905	12.603	12.174	12.273	10.488	12.977	13.337	13.783	13.769	7.264	7.936	8.597	8.996	17.92	11.265	12.682	14.651
Oleur061Scf1489g00002.1	0.001	0.001	0.001	0.001	0.001	0.001	0.001	0.001	0.001	0.001	0.001	0.001	0.001	0.001	0.001	0.001	0.001	0.001	0.001	0.001	0.001	0.001	0.001	0.001	0.001	0.001	0.001	0.001	0.001	0.001	0.001	0.001	0.001	0.001	0.001	0.001	0.001	0.001	0.001	0.001	0.001	0.001	0.001	0.001	0.001	0.001	0.001	0.001	0.001
Oleur061Scf1510g04020.1	1.204	1.382	1.434	0.791	1.13	1.613	1.605	0.938	1.027	0.236	0.378	0.23	0.354	0.596	0.148	0.054	0.265	0.251	1.103	1.805	1.469	1.406	1.424	0.994	0.782	0.802	0.663	0.676	1.063	0.553	0.486	0.463	1.098	1.085	0.517	0.533	0.761	1.243	1.125	1.168	1.277	0.4	0.502	0.595	0.453	0.403	0.122	0.244	0.815
Oleur061Scf1607g00003.1	0.302	0.216	0.276	0.214	0.216	0.348	0.297	0.46	0.526	0.008	0.001	0.001	0.001	0.001	0.323	0.177	0.213	0.001	0.393	1.956	2.636	0.985	1.261	0.215	0.001	0.471	0.892	0.017	0.238	0.739	0.237	0.182	0.001	0.001	0.001	0.001	0.009	0.001	0.12	0.583	0.589	0.001	0.001	0.001	0.001	0.019	0.153	0.773	0.505
Oleur061Scf1616g00016.1	49.501	33.878	26.64	34.031	25.923	95.4	66.401	100.412	71.184	25.934	26.47	17.353	26.109	17.311	35.93	28.91	34.717	27.328	52.302	73.205	46.961	73.369	54.051	49.774	39.496	53.405	39.121	12.207	2.724	3.092	4.46	2.233	56.767	39.678	56.69	46.041	13.256	3.512	2.47	5.935	4.991	47.6	33.159	56.021	41.964	16.848	17.401	11.112	12.497
Oleur061Scf1977g00011.1	0.002	0.001	0.001	0.143	0.001	0.001	0.001	0.001	0.001	0.001	0.001	0.001	0.001	0.001	0.001	0.001	0.001	0.001	0.001	0.001	0.001	0.001	0.001	0.001	0.001	0.001	0.001	0.001	0.001	0.001	0.001	0.001	0.001	0.001	0.001	0.001	0.001	0.001	0.001	0.001	0.001	0.001	0.001	0.001	0.001	0.001	0.001	0.001	0.001
Oleur061Scf2185g00004.1	0.209	0.137	0.282	0.228	0.154	0.329	0.201	0.246	0.167	0.016	0.001	0.001	0.001	0.001	0.305	0.44	0.137	0.228	1.726	2.481	2.804	1.98	2.214	0.489	1.664	2.164	1.468	0.01	0.509	0.587	0.405	0.001	0.001	0.001	0.001	0.001	0.011	0.3	0.102	0.001	0.201	0.048	0.001	0.001	0.001	0.008	0.001	0.33	0.432
Oleur061Scf2246g01050.1	0.046	0.085	0.001	0.337	0.001	0.182	0.464	0.091	0.091	0.026	0.185	0.19	0.185	0.187	0.001	0.001	0.001	0.169	0.002	0.001	0.001	0.186	0.001	0.001	0.001	0.001	0.001	0.002	0.001	0.001	0.001	0.001	0.001	0.001	0.163	0.001	0.007	0.001	0.189	0.001	0.186	0.179	0.001	0.001	0.001	0.004	0.001	0.001	0.001
Oleur061Scf2277g01043.1	0.001	0.001	0.001	0.001	0.001	0.001	0.001	0.001	0.001	0.001	0.001	0.001	0.001	0.001	0.001	0.001	0.001	0.001	0.001	0.001	0.001	0.001	0.001	0.001	0.001	0.001	0.001	0.001	0.001	0.001	0.001	0.001	0.001	0.001	0.001	0.001	0.001	0.001	0.001	0.001	0.001	0.001	0.001	0.001	0.001	0.001	0.001	0.001	0.001
Oleur061Scf2277g01009.1	0.001	0.001	0.001	0.001	0.001	0.001	0.001	0.001	0.001	0.001	0.001	0.001	0.001	0.001	0.001	0.001	0.001	0.001	0.001	0.001	0.001	0.001	0.001	0.001	0.001	0.001	0.001	0.001	0.001	0.001	0.001	0.001	0.001	0.001	0.001	0.001	0.001	0.001	0.001	0.001	0.001	0.001	0.001	0.001	0.001	0.001	0.001	0.001	0.001
Oleur061Scf2367g00017.1	0.001	0.001	0.001	0.001	0.001	0.001	0.001	0.001	0.001	0.001	0.001	0.001	0.001	0.001	0.001	0.001	0.001	0.001	0.009	0.001	7.331	0.001	6.295	0.001	0.001	0.001	0.001	0.001	0.001	0.001	0.001	0.001	0.001	0.001	0.001	0.001	0.006	0.001	0.001	0.001	0.001	0.001	2.186	0.001	0.788	0.027	0.001	4.543	5.28
Oleur061Scf2451g01004.1	0.007	0.191	0.196	0.19	0.001	0.001	0.001	0.001	0.001	0.002	0.001	0.215	0.001	0.001	0.001	0.001	0.001	0.001	0.002	0.001	0.001	0.001	0.001	0.001	0.195	0.001	0.001	0.002	0.001	0.001	0.001	0.001	0.001	0.001	0.184	0.001	0.004	0.209	0.001	0.208	0.001	0.001	0.001	0.001	0.001	0.002	0.001	0.001	0.225
Oleur061Scf2524g03003.1	0.007	0.001	0.001	0.001	0.001	0.001	0.1	0.098	0.393	0.014	0.001	0.205	0.199	0.445	0.001	0.001	0.091	0.001	0.031	0.001	0.001	0.001	0.812	0.182	0.372	0.091	0.183	0.035	0.001	0.209	0.101	0.001	0.088	0.09	0.176	0.088	0.01	0.001	0.698	0.318	0.601	0.001	0.001	0.001	0.001	0.002	0.001	0.109	0.001
Oleur061Scf2581g00016.1	0.001	0.001	0.001	0.001	0.001	0.001	0.001	0.001	0.001	0.001	0.001	0.001	0.001	0.001	0.001	0.001	0.001	0.001	0.001	0.001	0.001	0.001	0.001	0.001	0.001	0.001	0.001	0.001	0.001	0.001	0.001	0.001	0.001	0.001	0.001	0.001	0.001	0.001	0.001	0.001	0.001	0.001	0.001	0.001	0.001	0.001	0.001	0.001	0.001
Oleur061Scf2586g05026.1	1.665	2.359	2.045	2.049	1.887	1.644	1.258	1.472	1.038	1.412	1.671	1.362	1.415	1.063	1.372	1.396	1.592	1.511	1.638	2.015	1.773	1.507	1.369	1.601	1.222	1.899	1.888	0.364	0.085	0.103	1.011	0.907	0.591	0.302	0.587	0.369	1.244	1.913	1.485	1.878	1.666	0.967	0.655	1.123	0.905	1.7	2.074	1.435	2.064
Oleur061Scf2586g05027.1	2.652	2.076	1.823	2.485	2.57	2.969	3.41	3.273	3.059	2.542	2.493	2.424	2.574	2.375	2.44	2.435	2.813	2.821	5.451	4.407	4.439	3.716	3.95	7.441	7.798	6.867	6.813	3.243	2.813	3.239	3.495	3.801	3.332	2.939	3.258	3.167	3.767	2.965	2.811	4.035	4.261	4.103	4.529	3.911	3.896	3.035	2.231	2.063	2.612
Oleur061Scf2746g00014.1	0.001	0.001	0.001	0.001	0.001	0.001	0.001	0.001	0.001	0.001	0.001	0.001	0.001	0.001	0.001	0.001	0.001	0.001	0.001	0.001	0.001	0.001	0.001	0.001	0.001	0.001	0.001	0.001	0.001	0.001	0.001	0.001	0.001	0.001	0.001	0.001	0.001	0.001	0.001	0.001	0.001	0.001	0.001	0.001	0.001	0.001	0.001	0.001	0.001
Oleur061Scf2846g07022.1	294.991	320.746	305.964	310.743	300.144	279.021	276.99	287.198	282.246	92.777	119.697	115.634	113.33	109.497	71.274	72.418	79.016	78.365	615.725	626.968	602.447	625.736	596.166	628.319	618.272	620.465	608.265	534.413	570.377	554.527	556.906	539.956	523.255	520.617	506.693	506.774	511.961	524.955	525.96	522.76	515.571	493.987	501.127	509.495	502.837	426.885	367.683	375.789	377.877
Oleur061Scf2856g00010.1	0.136	0.574	0.393	1.441	0.385	2.393	0.001	0.001	0.412	0.25	2.757	1.718	1.252	0.001	1.529	0.001	1.759	1.002	0.173	0.211	0.001	2.52	0.001	2.295	0.39	2.286	0.766	0.571	0.849	0.001	1.626	0.322	2.222	2.269	2.577	1.991	0.241	1.668	1.645	1.661	0.839	1.616	0.001	1.95	0.001	0.342	0.905	0.459	0.9
Oleur061Scf2960g01064.1	0.032	0.156	0.001	0.001	0.001	0.335	0.853	0.167	0.167	0.001	0.001	0.001	0.001	0.001	0.001	0.001	0.001	0.001	0.001	0.001	0.001	0.001	0.001	0.001	0.001	0.001	0.001	0.001	0.001	0.001	0.001	0.001	0.001	0.001	0.001	0.001	0.001	0.001	0.001	0.001	0.001	0.001	0.001	0.001	0.001	0.001	0.001	0.001	0.001
Oleur061Scf2999g01010.1	9.552	7.382	7.266	6.89	6.665	14.268	13.861	12.157	11.708	23.072	26.928	25.549	27.568	25.751	19.921	19.515	20.574	20.557	51.705	58.328	58.442	56.867	54.304	46.945	46.626	48.199	45.997	22.426	24.741	24.109	26.902	26.66	20.264	19.707	19.185	19.519	31.67	20.41	20.754	19.078	18.028	51.202	51.726	50.027	52.421	36.175	29.695	29.835	27.044
Oleur061Scf3031g04003.1	47.961	51.717	55.764	51.035	55.128	38.085	44.489	42.465	47.953	68.849	67.622	66.088	69.073	64.931	72.131	66.228	72.624	72.605	57.885	96.693	92.675	99.287	98.214	35.107	36.628	30.243	37.091	10.941	17.174	17.273	15.326	14.551	7.367	8.013	6.525	8.059	36.981	38.466	33.206	33.862	33.931	38.632	39.323	37.963	41.333	60.338	56.846	62.807	59.058
Oleur061Scf3090g01006.1	4.189	4.707	4.119	4.606	4.66	3.908	3.471	4.302	3.902	0.716	0.761	0.953	1.01	1.021	0.463	0.471	0.614	0.692	9.63	11.998	10.67	12.197	11.154	8.949	8.181	7.991	7.258	74.986	75.427	69.303	79.954	70.575	77.103	72.833	80.405	75.055	22.221	26.75	25.182	28.638	24.034	19.56	18.31	19.234	18.613	1.667	1.551	1.851	1.544
Oleur061Scf3142g00008.1	0.014	0.001	0.001	0.314	0.001	0.225	0.16	0.177	0.001	0.004	0.218	0.001	0.412	0.001	0.001	0.001	0.001	0.001	0.007	0.001	0.165	0.38	0.001	0.001	0.001	0.114	0.001	0.002	0.001	0.001	0.105	0.001	0.001	0.001	0.001	0.001	0.003	0.001	0.106	0.001	0.001	0.001	0.001	0.001	0.15	0.001	0.001	0.001	0.001
Oleur061Scf3195g08011.1	54.23	45.112	40.072	48.963	43.351	71.468	63.701	70.806	60.48	112.462	126.963	114.728	126.536	109.817	113.393	102.761	109.71	98.887	117.122	122.822	113.256	115.267	103.238	125.135	110.22	132.033	117.462	157.276	165.317	150.08	156.075	141.01	166.583	152.293	173.565	155.703	99.532	125.812	111.833	121.707	104.077	90.447	78.358	92.15	82.753	58.914	69.063	63.093	67.814
Oleur061Scf3307g00019.1	0.057	0.001	0.001	0.001	0.465	0.474	0.526	0.483	2.116	0.001	0.001	0.001	0.001	0.001	0.001	0.001	0.001	0.001	0.443	0.49	2.394	1.402	2.785	0.001	0.942	0.389	0.901	0.002	0.001	0.256	0.001	0.001	0.001	0.001	0.001	0.001	0.001	0.001	0.001	0.001	0.001	0.001	0.001	0.001	0.001	0.002	0.001	0.001	0.001
Oleur061Scf3360g04010.1	2.016	2.1	2.007	1.633	1.822	2.247	2.023	2.193	2.181	1.09	1.023	1.301	0.791	0.878	1.085	1.252	1.223	1.299	0.72	0.719	0.695	1.299	1.53	0.507	0.59	0.418	0.58	0.113	0.08	0.001	0.08	0.163	0.351	0.358	0.488	0.42	0.305	0.395	0.243	0.707	0.794	0.229	0.233	0.228	0.114	0.305	0.342	0.347	0.256
Oleur061Scf3450g00011.1	1.523	2.368	1.819	1.409	1.959	1.182	2.588	0.65	1.223	1.041	0.672	1.592	0.729	1.749	1.261	0.743	0.665	1.623	2.194	1.564	2.841	2.988	2.921	1.093	1.455	2.584	3.364	0.991	1.214	1.138	1.763	1.232	1.028	1.809	0.409	0.406	2.054	1.588	4.961	2.115	2.626	2.573	1.777	1.326	1.195	0.326	1.218	0.528	0.38
Oleur061Scf3669g01008.1	0.001	0.001	0.001	0.001	0.001	0.001	0.001	0.001	0.001	0.001	0.001	0.001	0.001	0.001	0.001	0.001	0.001	0.001	0.001	0.001	0.001	0.001	0.001	0.001	0.001	0.001	0.001	0.001	0.001	0.001	0.001	0.001	0.001	0.001	0.001	0.001	0.001	0.001	0.001	0.001	0.001	0.001	0.001	0.001	0.001	0.001	0.001	0.001	0.001
Oleur061Scf3806g00010.1	23.188	18.999	23.256	18.519	24.004	20.028	36.257	17.395	33.692	32.594	24.239	43.518	25.975	46.108	27.26	33.067	30.345	36.861	11.356	13.104	20.135	14.536	22.339	3.873	12.221	4.555	14.977	12.375	11.961	19.746	16.693	25.171	5.939	10.296	7.2	12.589	14.125	22.232	27	23.297	28.424	5.509	11.762	4.91	12.528	33.72	48.596	48.322	42.766
Oleur061Scf3963g07030.1	0.006	0.1	0.001	0.099	0.1	0.001	0.001	0.001	0.001	0.001	0.001	0.001	0.001	0.001	0.001	0.001	0.001	0.001	0.003	0.001	0.001	0.001	0.001	0.001	0.001	0.099	0.1	0.001	0.001	0.001	0.001	0.001	0.001	0.001	0.001	0.001	0.001	0.001	0.001	0.001	0.001	0.001	0.001	0.001	0.001	0.001	0.001	0.001	0.001
Oleur061Scf3978g00008.1	118.135	168.571	179.556	176.807	182.18	77.284	82.968	75.993	79.851	121.575	205.917	221.011	213.324	229.16	68.741	71.808	63.858	68.054	160.688	157.014	178.493	166.446	176.566	143.845	160.16	145.086	161.459	30.373	18.764	22.671	19.884	22.108	39.883	43.983	44.54	49.575	86.225	73.763	79.306	73.409	82.501	91.339	99.593	94.222	100.616	55.762	45.969	52.856	42.286
Oleur061Scf3986g06001.1	0.001	0.001	0.001	0.001	0.001	0.001	0.001	0.001	0.001	0.001	0.001	0.001	0.001	0.001	0.001	0.001	0.001	0.001	0.001	0.001	0.001	0.001	0.001	0.001	0.001	0.001	0.001	0.001	0.001	0.001	0.001	0.001	0.001	0.001	0.001	0.001	0.001	0.001	0.001	0.001	0.001	0.001	0.001	0.001	0.001	0.001	0.001	0.001	0.001
Oleur061Scf4242g00005.1	8.1	7.515	8.176	7.826	7.723	8.098	8.203	8.748	8.589	7.904	6.201	7.079	6.688	7.122	9.049	9.826	8.769	9.339	13.245	11.129	12.214	11.121	12.502	14.969	15.064	14.851	14.963	5.665	6.693	6.633	7.073	7.321	4.461	4.881	4.695	4.515	8.292	10.385	10.756	9.956	9.784	6.495	6.561	6.816	7.073	12.022	12.879	13.063	12.312
Oleur061Scf4272g01002.1	38.406	39.887	35.447	37.26	36.312	40.88	38.599	40.413	38.807	34.266	40.049	37.856	34.926	33.579	31.413	30.817	33.591	32.877	35.2	41.482	31.99	40.398	33.272	34.277	33.708	34.06	33.575	15.027	17.037	15.988	16.065	14.96	13.451	13.249	14.461	15.412	21.595	26.394	24.517	26.802	26.018	18.106	16.395	19.482	18.124	32.812	38.616	34.526	29.039
Oleur061Scf4360g00007.1	0.031	16.926	0.001	10.413	5.448	0.001	0.001	0.001	0.001	0.036	9.372	0.001	4.067	2.41	0.001	0.036	0.001	0.001	0.01	12.037	0.001	12.071	0.001	0.001	0.001	0.001	0.001	0.145	0.04	0.001	0.04	0.001	6.174	2.627	3.517	2.22	0.078	0.039	0.001	0.001	0.001	5.623	1.193	4.754	1.208	0.001	0.001	0.001	0.001
Oleur061Scf4622g04016.1	0.002	0.001	0.001	0.046	0.001	0.001	0.001	0.001	0.001	0.022	0.051	0.001	0.001	0.001	0.28	0.095	0.185	0.279	0.002	0.001	0.001	0.051	0.001	0.001	0.001	0.001	0.001	0.001	0.001	0.001	0.001	0.001	0.001	0.001	0.001	0.001	0.001	0.001	0.001	0.001	0.001	0.001	0.001	0.001	0.001	0.001	0.001	0.001	0.001
Oleur061Scf4628g08012.1	9.903	5.88	7.272	4.615	5.226	17.775	18.496	15.698	17.378	1.751	3.463	2.281	3.011	3.737	0.807	1.126	0.981	1.115	1.748	0.869	0.924	1.054	0.723	2.613	4.569	3.501	3.408	8.286	9.545	8.351	9.812	8.811	6.282	7.19	8.948	7.981	5.18	12.255	11.009	13.311	10.381	2.449	2.104	3.051	1.768	2.54	0.193	0.965	0.896
Oleur061Scf4639g00001.1	0.001	0.001	0.001	0.001	0.001	0.001	0.001	0.001	0.001	0.001	0.001	0.001	0.001	0.001	0.001	0.001	0.001	0.001	0.001	0.001	0.001	0.001	0.001	0.001	0.001	0.001	0.001	0.001	0.001	0.001	0.001	0.001	0.001	0.001	0.001	0.001	0.001	0.001	0.001	0.001	0.001	0.001	0.001	0.001	0.001	0.001	0.001	0.001	0.001
Oleur061Scf4656g00032.1	0.008	0.192	0.001	0.001	0.001	0.427	0.001	0.001	0.221	0.018	0.001	0.424	0.202	0.585	0.001	0.215	0.001	0.001	0.029	0.001	0.204	0.001	0.001	0.141	0.165	0.276	0.468	0.007	0.19	0.001	0.001	0.001	0.001	0.177	0.001	0.147	0.004	0.001	0.222	0.001	0.001	0.001	0.001	0.001	0.184	0.013	0.001	0.001	0.001
Oleur061Scf5170g00024.1	18.427	18.409	18.139	17.696	18.95	17.824	20.623	16.495	19.583	3.206	3.377	4.194	3.882	4.575	2.577	2.985	2.505	2.305	8.189	6.31	7.594	7.387	8.241	8.003	9.973	8.738	9.938	8.737	6.908	7.971	7.107	8.288	9.272	10.519	9.499	11.305	6.703	7.466	9.211	6.853	8.974	5.26	5.921	4.739	6.526	4.106	2.769	3.2	3.244
Oleur061Scf5220g00047.1	0.002	0.001	0.001	0.001	0.055	0.001	0.001	0.001	0.001	0.001	0.001	0.001	0.001	0.001	0.001	0.001	0.001	0.001	0.001	0.001	0.001	0.001	0.001	0.001	0.001	0.001	0.001	0.001	0.001	0.001	0.001	0.001	0.001	0.001	0.001	0.001	0.001	0.001	0.001	0.001	0.001	0.001	0.001	0.001	0.001	0.001	0.001	0.001	0.001
Oleur061Scf5512g00068.1	15.39	11.868	15.072	10.1	13.308	18.927	20.356	18.049	18.82	10.109	8.321	11.071	8.009	11.15	10.727	10.325	10.672	11.212	12.611	16.633	17.386	14.833	15.472	10.223	10.685	8.91	9.904	9.066	7.902	9.067	8.391	9.185	8.77	9.89	8.609	11.064	8.473	5.574	6.286	5.747	7.089	11.225	12.588	10.563	12.464	9.825	10.061	10.949	9.669
Oleur061Scf5616g00030.1	3.376	4.731	3.859	3.552	1.187	6.884	1.794	6.16	2.882	0.551	1.24	0.001	1.662	0.536	1.957	0.883	2.142	2.13	7.985	18.157	6.44	16.273	4.909	13.237	4.746	11.75	2.398	21.438	72.152	44.956	68.382	37.322	14.405	4.8	8.646	9.016	17.258	27.281	16.228	31.15	17.588	20.012	10.488	16.801	9.198	4.64	10.637	5.908	8.585
Oleur061Scf5691g03006.1	0.023	0.045	0.046	0.001	0.001	0.097	0.099	0.048	0.072	0.05	0.098	0.05	0.172	0.099	0.001	0.617	0.001	0.739	0.006	0.149	0.153	0.001	0.15	0.001	0.001	0.001	0.001	0.018	0.299	0.001	0.198	0.001	0.043	0.001	0.043	0.087	0.058	0.086	0.075	0.001	0.037	0.178	0.145	0.094	0.212	0.008	0.001	0.001	0.001
Oleur061Scf5878g07063.1	0.591	1.122	0.299	1.224	0.383	1.31	0.321	1.095	0.206	1.743	3.25	2.16	2.417	2.351	2.717	0.838	1.991	0.47	0.752	0.977	0.867	0.616	0.108	1.747	0.627	2.635	0.631	4.998	7.651	3.409	7.128	2.409	8.376	3.191	8.688	3.742	1.751	1.915	0.73	1.29	0.351	5.1	2.019	5.763	2.352	0.583	1.111	0.786	0.479
Oleur061Scf6143g00002.1	7.071	4.503	4.859	6.79	6.176	9.673	9.946	8.072	8.772	4.786	7.323	7.424	6.025	6.971	3.114	3.424	3.43	3.299	2.873	4.151	4.242	11.788	7.298	1.289	1.172	1.232	1.646	2.39	1.787	1.814	2.999	2.42	2.584	2.84	1.931	3.198	3.612	8.875	8.43	10.204	8.756	0.955	1.469	2.006	1.539	0.862	2.452	1.142	0.468
Oleur061Scf6179g00017.1	0.002	0.001	0.001	0.001	0.055	0.001	0.001	0.001	0.001	0.001	0.001	0.001	0.001	0.001	0.001	0.001	0.001	0.001	0.001	0.001	0.001	0.001	0.001	0.001	0.001	0.001	0.001	0.001	0.001	0.001	0.001	0.001	0.001	0.001	0.001	0.001	0.001	0.001	0.001	0.001	0.001	0.001	0.001	0.001	0.001	0.001	0.001	0.001	0.001
Oleur061Scf6190g00017.1	24.466	20.133	18.853	17.756	20.867	30.813	34.567	27.732	30.901	5.483	11.056	12.525	10.582	11.409	2.423	3.584	2.604	2.16	69.756	51.353	61.807	53.447	63.884	85.228	90.516	78.747	85.155	247.78	197.928	218.492	188.3	213.416	298.028	298.986	306.858	299	150.47	182.158	191.559	178.152	186.379	115.575	123.802	123.034	128.837	21.87	13.244	16.184	14.272
Oleur061Scf6253g02001.1	0.266	0.413	0.283	0.228	0.308	0.165	0.201	0.246	0.37	0.008	0.001	0.001	0.001	0.001	0.153	0.001	0.41	0.412	1.372	2.981	2.03	2.148	2.069	0.979	0.674	0.667	1.063	0.018	0.204	0.147	0.406	0.927	0.001	0.001	0.001	0.001	0.019	0.001	0.103	0.199	0.201	0.048	0.099	0.001	0.001	0.004	0.651	0.001	0.001
Oleur061Scf6254g04008.1	0.001	0.001	0.001	0.001	0.001	0.001	0.001	0.001	0.001	0.001	0.001	0.001	0.001	0.001	0.001	0.001	0.001	0.001	0.001	0.001	0.001	0.001	0.001	0.001	0.001	0.001	0.001	0.001	0.001	0.001	0.001	0.001	0.001	0.001	0.001	0.001	0.001	0.001	0.001	0.001	0.001	0.001	0.001	0.001	0.001	0.001	0.001	0.001	0.001
Oleur061Scf6288g00002.1	0.001	0.001	0.001	0.001	0.001	0.001	0.001	0.001	0.001	0.168	1.285	1.275	0.525	1.242	1.025	0.596	0.001	0.001	2.243	3.09	4.306	3.685	3.947	1.211	2.287	0.944	1.264	13.008	5.216	6.587	5.047	6.688	19.08	36.826	24.587	40.925	6.497	4.475	7.184	3.075	7.441	5.292	9.813	7.147	11.631	0.131	0.001	0.773	0.001
Oleur061Scf6342g00008.1	0.001	0.001	0.001	0.001	0.001	0.001	0.001	0.001	0.001	0.001	0.001	0.001	0.001	0.001	0.001	0.001	0.001	0.001	0.001	0.001	0.001	0.001	0.001	0.001	0.001	0.001	0.001	0.002	0.001	0.001	0.304	0.001	0.001	0.001	0.001	0.001	0.001	0.001	0.001	0.001	0.001	0.001	0.001	0.001	0.001	0.001	0.001	0.001	0.001
Oleur061Scf6390g00005.1	0.007	0.191	0.196	0.19	0.001	0.001	0.001	0.001	0.001	0.002	0.001	0.215	0.001	0.001	0.001	0.001	0.001	0.001	0.002	0.001	0.001	0.001	0.001	0.001	0.195	0.001	0.001	0.002	0.001	0.001	0.001	0.001	0.001	0.001	0.184	0.001	0.004	0.209	0.001	0.208	0.001	0.001	0.001	0.001	0.001	0.002	0.001	0.001	0.225
Oleur061Scf6420g00014.1	5.909	4.606	4.488	4.194	4.317	8.33	8.039	8.284	7.155	0.102	0.171	0.175	0.001	0.001	1.092	0.953	0.698	0.545	1.684	3.359	2.437	2.595	1.891	1.015	0.546	1.963	1.482	0.006	0.173	0.089	0.086	0.001	0.001	0.001	0.001	0.001	1.073	0.426	0.436	0.932	0.771	1.732	1.676	1.971	2.302	1.455	1.015	1.03	1.102
Oleur061Scf6451g01042.1	1.405	1.541	1.657	1.387	1.329	1.344	1.207	1.573	1.263	0.46	1.286	1.277	3.156	2.072	0.001	0.299	0.729	0.877	14.696	16.244	15.399	13.223	13.833	14.557	12.594	16.077	16.134	48.358	40.04	39.574	42.116	40.177	66.502	49.869	66.594	50.5	22.172	30.472	29.134	32.988	30.128	18.105	13.891	18.079	14.557	3.977	3.73	3.097	3.971
Oleur061Scf6622g04008.1	4.072	4.472	4.326	5.476	5.021	4.263	2.831	4.333	2.72	1.371	0.377	0.435	1.314	0.521	3.437	3.236	3.248	3.086	5.263	11.665	10.236	11.706	10.63	2.064	2.192	3.083	2.84	0.019	1.527	1.033	0.001	0.348	0.042	0.001	0.001	0.001	0.11	0.938	0.865	0.187	0.189	0.001	0.092	0.09	0.091	0.393	1.525	1.238	2.328
Oleur061Scf6854g04027.1	0.001	0.001	0.001	0.001	0.001	0.001	0.001	0.001	0.001	0.001	0.001	0.001	0.001	0.001	0.001	0.001	0.001	0.001	0.001	0.001	0.001	0.001	0.001	0.001	0.001	0.001	0.001	0.001	0.001	0.001	0.001	0.001	0.001	0.001	0.001	0.001	0.001	0.001	0.001	0.001	0.001	0.001	0.001	0.001	0.001	0.001	0.001	0.001	0.001
Oleur061Scf7085g01025.1	0.001	0.001	0.001	0.001	0.001	0.001	0.001	0.001	0.001	0.001	0.001	0.001	0.001	0.001	0.001	0.001	0.001	0.001	0.001	0.001	0.001	0.001	0.001	0.001	0.001	0.001	0.001	0.001	0.001	0.001	0.001	0.001	0.001	0.001	0.001	0.001	0.001	0.001	0.001	0.001	0.001	0.001	0.001	0.001	0.001	0.001	0.001	0.001	0.001
Oleur061Scf7194g00006.1	0.008	0.074	0.001	0.073	0.001	0.119	0.001	0.001	0.04	0.105	0.001	0.124	0.08	0.081	0.342	0.523	0.292	0.366	0.169	0.486	0.001	0.202	0.572	1.055	0.373	0.274	0.11	0.059	0.408	0.421	0.142	0.001	0.001	0.159	0.176	0.236	0.059	0.001	0.191	0.139	0.214	0.291	0.315	0.001	0.309	0.063	0.261	0.001	0.692
Oleur061Scf7513g00005.1	0.256	0.209	0.144	0.349	0.635	0.342	0.23	0.056	0.616	0.468	0.172	0.358	0.799	0.155	0.941	0.326	1.163	0.841	0.275	1.092	0.538	0.001	0.156	0.889	0.793	0.888	0.589	0.033	0.176	0.479	0.347	0.47	0.001	0.001	0.001	0.101	0.02	0.282	0.234	0.674	0.689	0.001	0.001	0.001	0.001	0.032	0.001	0.001	0.001
Oleur061Scf7549g01032.1	1.404	6.253	14.162	11.665	5.802	0.001	1.785	1.286	1.125	0.036	0.001	7.491	4.331	2.566	0.001	0.039	0.001	0.001	0.022	0.001	8.47	0.001	9.567	0.001	0.001	0.001	0.654	0.306	0.042	0.779	0.042	0.001	2.235	2.871	3.746	2.364	0.021	0.042	0.001	0.578	0.001	0.001	1.27	0.001	1.287	0.005	0.001	0.001	0.59
Oleur061Scf7653g04013.1	16.863	15.458	15.415	14.556	16.068	17.771	20.562	16.446	19.525	2.819	3.367	4.182	3.87	4.561	2.038	2.405	1.821	1.797	7.299	6.291	7.572	7.365	8.217	6.206	8.045	7.064	7.927	8.63	6.887	7.372	7.086	8.264	9.244	10.488	9.47	11.272	6.564	7.444	9.184	6.832	7.748	5.245	5.903	4.725	6.507	3.695	2.761	3.19	3.235
Oleur061Scf7760g00005.1	168.053	165.281	171.611	162.38	168.778	157.506	182.143	157.429	181.197	76.913	123.651	132.943	119.761	126.459	43.889	49.349	45.728	49.664	71.058	88.226	115.322	93.666	113.135	44.536	52.612	45.439	56.624	51.952	59.252	60.472	59.707	62.097	36.99	51.375	42.408	49.567	72.576	139.967	141.888	137.092	137.287	35.569	46.984	30.616	40.25	27.063	20.372	25.636	22.869
Oleur061Scf7805g00013.1	0.001	0.001	0.001	0.001	0.001	0.001	0.001	0.001	0.001	0.001	0.001	0.001	0.001	0.001	0.001	0.001	0.001	0.001	0.001	0.001	0.001	0.001	0.001	0.001	0.001	0.001	0.001	0.001	0.001	0.001	0.001	0.001	0.001	0.001	0.001	0.001	0.001	0.001	0.001	0.001	0.001	0.001	0.001	0.001	0.001	0.001	0.001	0.001	0.001
Oleur061Scf8232g00023.1	0.053	0.119	0.321	0.348	0.112	0.001	0.001	0.177	0.268	0.004	0.001	0.001	0.001	0.001	0.001	0.168	0.001	0.185	0.056	0.175	0.196	0.124	0.156	0.377	0.385	0.001	0.001	0.01	0.001	0.109	0.001	0.14	0.001	0.164	0.001	0.041	0.127	0.29	0.112	0.239	0.367	0.001	0.207	0.195	0.584	0.003	0.001	0.05	0.163
Oleur061Scf8348g02016.1	3.313	2.537	2.786	2.422	2.634	4.284	4.273	4.202	4.185	2.63	1.764	1.767	1.788	1.759	3.902	3.605	4.019	4.123	2.213	2.173	2.451	2.131	2.284	2.577	2.31	2.103	1.775	0.844	1.047	0.945	0.932	0.869	0.801	0.835	0.717	0.673	2.01	2.281	2.318	2.295	2.083	2.07	2.156	1.561	1.512	1.529	2.021	1.902	1.963
Oleur061Scf8429g00004.1	13.874	17.19	21.322	21.582	24.105	7.989	10.7	8.33	10.11	1.784	0.744	0.748	0.252	0.613	5.786	6.408	4.908	6.541	7.856	11.239	14.58	12.27	15.505	4.683	5.223	3.297	5.771	0.028	0.881	1.273	0.683	0.555	0.001	0.001	0.001	0.001	0.122	0.135	0.001	0.302	0.203	0.392	0.398	0.195	0.195	0.033	1.15	1.524	0.762
Oleur061Scf8528g00015.1	0.004	0.001	0.001	0.001	0.001	0.257	0.131	0.001	0.001	0.003	0.001	0.001	0.001	0.001	0.001	0.061	0.001	0.059	0.002	0.001	0.001	0.131	0.001	0.001	0.001	0.001	0.001	0.001	0.001	0.001	0.001	0.001	0.001	0.001	0.001	0.001	0.001	0.001	0.001	0.001	0.001	0.001	0.001	0.001	0.001	0.001	0.001	0.001	0.001
Oleur061Scf8779g00011.1	30.825	35.258	34.33	32.31	33.303	27.973	26.294	29.801	28.553	13.424	18.286	16.767	17.475	16.072	11.069	10.365	10.444	10.216	13.877	34.426	35.319	30.336	34.454	5.408	5.499	6.388	5.696	6.109	5.293	5.122	4.147	4.482	8.382	7.652	8.579	6.997	7.416	10.286	10.051	8.188	10.003	6.369	5.808	5.378	5.433	4.594	4.438	5.264	6
Oleur061Scf8869g00006.1	0.006	0.001	0.001	0.001	0.001	0.001	1.415	0.001	1.166	0.008	0.377	0.145	0.001	0.521	0.001	0.001	0.001	0.001	0.002	0.001	0.001	0.001	0.367	0.001	0.001	0.001	0.001	0.02	0.001	0.344	1.52	1.39	0.042	0.001	0.001	0.001	0.01	0.001	0.001	0.001	0.001	0.182	0.092	0.09	0.091	0.023	0.001	0.413	0.001
Oleur061Scf8992g00006.1	0.104	0.418	0.269	0.001	0.106	0.338	0.286	0.112	0.113	0.014	0.001	0.001	0.001	0.001	0.313	0.284	0.104	0.209	0.846	1.906	1.407	1.916	1.684	0.419	0.321	0.689	0.328	0.016	0.582	0.358	0.116	0.176	0.001	0.001	0.001	0.001	0.032	0.229	0.001	0.569	0.345	0.111	0.225	0.001	0.001	0.022	0.595	0.126	0.864
Oleur061Scf9039g00011.1	0.013	0.477	0.489	0.001	0.001	0.001	0.065	0.064	0.001	0.011	0.131	0.001	0.13	0.235	0.001	0.001	0.059	0.001	0.046	0.394	0.001	0.262	0.001	0.119	0.243	0.059	0.119	0.105	0.264	0.136	0.066	0.268	0.058	0.059	0.115	0.058	0.008	0.39	0.344	0.18	0.001	0.001	0.001	0.001	0.001	0.002	0.001	0.071	0.001
Oleur061Scf9071g00003.1	0.031	0.059	0.001	0.471	0.001	0.001	0.18	0.273	0.705	0.018	0.13	0.001	0.001	0.131	0.118	0.12	0.059	0.001	0.043	0.196	0.403	0.001	0.001	0.518	0.961	0.318	0.001	0.057	0.131	0.271	0.334	0.266	0.001	0.001	0.342	0.115	0.042	0.585	0.132	0.651	0.001	0.001	0.001	0.439	0.499	0.439	0.7	0.426	0.418
Oleur061Scf9166g08006.1	0.001	0.001	0.001	0.001	0.001	0.001	0.001	0.001	0.001	0.001	0.001	0.001	0.001	0.001	0.001	0.001	0.001	0.001	0.001	0.001	0.001	0.001	0.001	0.001	0.001	0.001	0.001	0.001	0.001	0.001	0.001	0.001	0.001	0.001	0.001	0.001	0.001	0.001	0.001	0.001	0.001	0.001	0.001	0.001	0.001	0.001	0.001	0.001	0.001
[truncated: 5 more columns]
